# Supplementary material for: Synthesis of functionalized imidazo[4,5-e]thiazolo[3,2-b]triazines by condensation of imidazo[4,5-e]triazinethiones with DMAD or DEAD and rearrangement to imidazo[4,5-e]thiazolo[2,3-c]triazines
Source: Beilstein J Org Chem. 2021 May 14;17:1141–8. doi: 10.3762/bjoc.17.87 (PMC8144912; doi:10.3762/bjoc.17.87)
Supplement: File 2 — CIF file for compound 5i. [file Beilstein_J_Org_Chem-17-1141-s002.cif]

 
data_IA-1205
 
_publ_section_acknowledgements
;
Crystal structure determination was performed in the Department of Structural
Studies of Zelinsky Institute of Organic Chemistry, Moscow.
;
_audit_creation_method            'SHELXL-2018/3'
_shelx_SHELXL_version_number      '2018/3'
_chemical_name_systematic         ?
_chemical_name_common             ?
_chemical_melting_point           ?
_chemical_formula_moiety          'C14 H19 N5 O4 S' 
_chemical_formula_sum
 'C14 H19 N5 O4 S' 
_chemical_formula_weight          353.40

loop_
 _atom_type_symbol
 _atom_type_description
 _atom_type_scat_dispersion_real
 _atom_type_scat_dispersion_imag
 _atom_type_scat_source
 'C'  'C'   0.0033   0.0016
 'International Tables Vol C Tables 4.2.6.8 and 6.1.1.4'
 'H'  'H'   0.0000   0.0000
 'International Tables Vol C Tables 4.2.6.8 and 6.1.1.4'
 'N'  'N'   0.0061   0.0033
 'International Tables Vol C Tables 4.2.6.8 and 6.1.1.4'
 'O'  'O'   0.0106   0.0060
 'International Tables Vol C Tables 4.2.6.8 and 6.1.1.4'
 'S'  'S'   0.1246   0.1234
 'International Tables Vol C Tables 4.2.6.8 and 6.1.1.4'
 
_space_group_crystal_system       orthorhombic
_space_group_IT_number            45
_space_group_name_H-M_alt         'I b a 2'
_space_group_name_Hall            'I 2 -2c'
 
_shelx_space_group_comment
;
The symmetry employed for this shelxl refinement is uniquely defined
by the following loop, which should always be used as a source of
symmetry information in preference to the above space-group names.
They are only intended as comments.
;
 
loop_
 _space_group_symop_operation_xyz
 'x, y, z'
 '-x, -y, z'
 '-x, y, z+1/2'
 'x, -y, z+1/2'
 'x+1/2, y+1/2, z+1/2'
 '-x+1/2, -y+1/2, z+1/2'
 '-x+1/2, y+1/2, z+1'
 'x+1/2, -y+1/2, z+1'
 
_cell_length_a                    15.4910(3)
_cell_length_b                    26.5849(6)
_cell_length_c                    7.8070(2)
_cell_angle_alpha                 90
_cell_angle_beta                  90
_cell_angle_gamma                 90
_cell_volume                      3215.13(13)
_cell_formula_units_Z             8
_cell_measurement_temperature     100(2)
_cell_measurement_reflns_used      9156
_cell_measurement_theta_min        2.65
_cell_measurement_theta_max       33.11
 
_exptl_crystal_description       'block'
_exptl_crystal_colour            ' light yellow'
_exptl_crystal_density_meas       ?
_exptl_crystal_density_method     'not measured'
_exptl_crystal_density_diffrn     1.460          
_exptl_crystal_F_000              1488
_exptl_transmission_factor_min    ?
_exptl_transmission_factor_max    ?
_exptl_crystal_size_max           0.58
_exptl_crystal_size_mid           0.54
_exptl_crystal_size_min           0.52
_exptl_absorpt_coefficient_mu     0.232
_shelx_estimated_absorpt_T_min    0.877
_shelx_estimated_absorpt_T_max    0.889
_exptl_absorpt_correction_type    multi-scan
_exptl_absorpt_correction_T_min   0.7033
_exptl_absorpt_correction_T_max   0.7465
_exptl_absorpt_process_details    
'SADABS 2016/2 (Krause et al., J. Appl. Cryst. 2015, 48, 3-10)'
_diffrn_ambient_temperature       100(2)
_diffrn_radiation_wavelength      0.71073
_diffrn_radiation_type            MoK\a
_diffrn_source                    'fine-focus sealed X-Ray tube'
_diffrn_radiation_monochromator   graphite
_diffrn_measurement_device_type   'Bruker AXS D8 QUEST, Photon III detector'
_diffrn_measurement_method        '\f and \w shutterless scans'
_diffrn_detector_area_resol_mean  7.31
_diffrn_reflns_number             69861
_diffrn_reflns_av_unetI/netI      0.0131
_diffrn_reflns_av_R_equivalents   0.0243
_diffrn_reflns_limit_h_min        -23
_diffrn_reflns_limit_h_max        23
_diffrn_reflns_limit_k_min        -40
_diffrn_reflns_limit_k_max        40
_diffrn_reflns_limit_l_min        -12
_diffrn_reflns_limit_l_max        11
_diffrn_reflns_theta_min          2.630
_diffrn_reflns_theta_max          33.159
_diffrn_reflns_theta_full         25.242
_diffrn_measured_fraction_theta_max   0.998
_diffrn_measured_fraction_theta_full  0.998
_diffrn_reflns_Laue_measured_fraction_max    0.998
_diffrn_reflns_Laue_measured_fraction_full   0.998
_diffrn_reflns_point_group_measured_fraction_max   0.994
_diffrn_reflns_point_group_measured_fraction_full  0.998
_reflns_number_total              6095
_reflns_number_gt                 5967
_reflns_threshold_expression      'I > 2\s(I)'
_reflns_Friedel_coverage          0.871
_reflns_Friedel_fraction_max      0.990
_reflns_Friedel_fraction_full     0.998
 
_reflns_special_details
;
 Reflections were merged by SHELXL according to the crystal
 class for the calculation of statistics and refinement.
 
 _reflns_Friedel_fraction is defined as the number of unique
 Friedel pairs measured divided by the number that would be
 possible theoretically, ignoring centric projections and
 systematic absences.
;
 
_computing_data_collection        '<i>APEX3</i> (Bruker, 2019)'
_computing_cell_refinement        'SAINT (Bruker, 2019)'
_computing_data_reduction         'SAINT (Bruker, 2019)'
_computing_structure_solution
 'SHELXT, SHELXS-2013 (Sheldrick, Acta Cryst., 2015, A71, 3-8)'
_computing_structure_refinement
 'SHELXL-2018 (Sheldrick, Acta Cryst., 2015, C71, 3-8)'
_computing_molecular_graphics
 'SHELXTL (Sheldrick, Acta Cryst., 2008, A64, 112-122)'
_computing_publication_material
 'SHELXTL (Sheldrick, Acta Cryst., 2008, A64, 112-122)'
_refine_special_details
;
 Refinement of F^2^ against ALL reflections.  The weighted R-factor wR and 
 goodness of fit S are based on F^2^, conventional R-factors R are based 
 on F, with F set to zero for negative F^2^. The threshold expression of 
 F^2^ > 2sigma(F^2^) is used only for calculating R-factors(gt) etc. and is 
 not relevant to the choice of reflections for refinement.  R-factors based 
 on F^2^ are statistically about twice as large as those based on F, and R- 
 factors based on ALL data will be even larger.
;

_refine_ls_structure_factor_coef  Fsqd
_refine_ls_matrix_type            full
_refine_ls_weighting_scheme       calc
_refine_ls_weighting_details
'w=1/[\s^2^(Fo^2^)+(0.0404P)^2^+0.9146P] where P=(Fo^2^+2Fc^2^)/3'
_atom_sites_solution_primary      direct
_atom_sites_solution_secondary    difmap
_atom_sites_solution_hydrogens    mixed
_refine_ls_hydrogen_treatment     mixed
_refine_ls_extinction_method      none
_refine_ls_extinction_coef        .
_refine_ls_abs_structure_details
;
 Flack x determined using 2698 quotients [(I+)-(I-)]/[(I+)+(I-)]
 (Parsons, Flack and Wagner, Acta Cryst. B69 (2013) 249-259).
;
_refine_ls_abs_structure_Flack    0.019(9)
_chemical_absolute_configuration  ad
_refine_ls_number_reflns          6095
_refine_ls_number_parameters      233
_refine_ls_number_restraints      1
_refine_ls_R_factor_all           0.0264
_refine_ls_R_factor_gt            0.0257
_refine_ls_wR_factor_ref          0.0685
_refine_ls_wR_factor_gt           0.0680
_refine_ls_goodness_of_fit_ref    1.069
_refine_ls_restrained_S_all       1.069
_refine_ls_shift/su_max           0.001
_refine_ls_shift/su_mean          0.000
 
loop_
 _atom_site_label
 _atom_site_type_symbol
 _atom_site_fract_x
 _atom_site_fract_y
 _atom_site_fract_z
 _atom_site_U_iso_or_equiv
 _atom_site_adp_type
 _atom_site_occupancy
 _atom_site_site_symmetry_order  
 _atom_site_calc_flag
 _atom_site_refinement_flags_posn
 _atom_site_refinement_flags_adp
 _atom_site_refinement_flags_occupancy
 _atom_site_disorder_assembly
 _atom_site_disorder_group
S1 S 0.48856(2) 0.31592(2) 0.44684(4) 0.01716(6) Uani 1 1 d . . . . .
C2 C 0.38462(7) 0.32156(4) 0.36619(16) 0.01589(18) Uani 1 1 d . . . . .
C3 C 0.33310(7) 0.27461(4) 0.39231(15) 0.01567(18) Uani 1 1 d . . . . .
O1 O 0.25736(6) 0.26924(4) 0.35507(13) 0.02096(17) Uani 1 1 d . . . . .
N4 N 0.38429(6) 0.23833(4) 0.46635(13) 0.01455(16) Uani 1 1 d . . . . .
C5 C 0.46765(7) 0.25334(4) 0.50952(15) 0.01542(18) Uani 1 1 d . . . . .
N6 N 0.52442(7) 0.22640(4) 0.58451(15) 0.01826(18) Uani 1 1 d . . . . .
N7 N 0.50126(7) 0.17599(4) 0.61325(16) 0.01912(18) Uani 1 1 d . . . . .
H7 H 0.5368(15) 0.1667(9) 0.695(3) 0.034(6) Uiso 1 1 d . . . . .
C8 C 0.40960(8) 0.16520(4) 0.65291(15) 0.01682(19) Uani 1 1 d . . . . .
H8 H 0.3942(3) 0.1754(2) 0.769(2) 0.020 Uiso 1 1 calc R U . . .
C9 C 0.35092(7) 0.18962(4) 0.51793(15) 0.01477(18) Uani 1 1 d . . . . .
H9 H 0.2935(12) 0.19334(9) 0.5631(9) 0.018 Uiso 1 1 calc R U . . .
N10 N 0.35106(6) 0.15228(4) 0.38192(14) 0.01541(16) Uani 1 1 d . . . . .
C11 C 0.36555(7) 0.10501(4) 0.45664(17) 0.01790(19) Uani 1 1 d . . . . .
O2 O 0.35625(7) 0.06463(4) 0.38456(15) 0.02446(19) Uani 1 1 d . . . . .
N12 N 0.39172(7) 0.11253(4) 0.62239(14) 0.01925(19) Uani 1 1 d . . . . .
C13 C 0.34888(8) 0.36173(5) 0.28968(16) 0.0184(2) Uani 1 1 d . . . . .
H13 H 0.2902(13) 0.35988(6) 0.2527(8) 0.022 Uiso 1 1 calc R U . . .
C14 C 0.39748(8) 0.40836(5) 0.26140(16) 0.0186(2) Uani 1 1 d . . . . .
O3 O 0.47169(7) 0.41491(4) 0.30513(15) 0.02422(19) Uani 1 1 d . . . . .
O4 O 0.34741(7) 0.44220(4) 0.18276(13) 0.02201(18) Uani 1 1 d . . . . .
C15 C 0.38544(10) 0.49114(5) 0.14895(19) 0.0247(2) Uani 1 1 d . . . . .
H15A H 0.4272(7) 0.48895(6) 0.0545(15) 0.030 Uiso 1 1 calc R U . . .
H15B H 0.4153(5) 0.5038(2) 0.2513(17) 0.030 Uiso 1 1 calc R U . . .
C16 C 0.31138(12) 0.52536(6) 0.1012(2) 0.0326(3) Uani 1 1 d . . . . .
H16A H 0.3335(4) 0.5592(6) 0.078(2) 0.049 Uiso 1 1 calc R U . . .
H16B H 0.2701(9) 0.5268(5) 0.1960(18) 0.049 Uiso 1 1 calc R U . . .
H16C H 0.2826(8) 0.5123(4) -0.001(2) 0.049 Uiso 1 1 calc R U . . .
C17 C 0.28611(8) 0.15436(5) 0.24438(16) 0.0183(2) Uani 1 1 d . . . . .
H17A H 0.29616(16) 0.1266(4) 0.1652(12) 0.022 Uiso 1 1 calc R U . . .
H17B H 0.29340(13) 0.1857(5) 0.1807(9) 0.022 Uiso 1 1 calc R U . . .
C18 C 0.19374(8) 0.15142(6) 0.31008(19) 0.0236(2) Uani 1 1 d . . . . .
H18A H 0.1539(5) 0.1499(5) 0.2128(13) 0.035 Uiso 1 1 calc R U . . .
H18B H 0.1810(3) 0.1813(5) 0.3791(18) 0.035 Uiso 1 1 calc R U . . .
H18C H 0.1869(3) 0.1212(5) 0.3807(17) 0.035 Uiso 1 1 calc R U . . .
C19 C 0.42933(10) 0.07128(5) 0.72241(18) 0.0244(2) Uani 1 1 d . . . . .
H19A H 0.4923(10) 0.07610(9) 0.7307(2) 0.029 Uiso 1 1 calc R U . . .
H19B H 0.41870(19) 0.0391(5) 0.6629(9) 0.029 Uiso 1 1 calc R U . . .
C20 C 0.39150(12) 0.06883(6) 0.8998(2) 0.0337(3) Uani 1 1 d . . . . .
H20A H 0.3252(10) 0.0692(6) 0.8920(3) 0.051 Uiso 1 1 calc R U . . .
H20B H 0.4121(9) 0.0993(6) 0.9698(12) 0.051 Uiso 1 1 calc R U . . .
H20C H 0.4113(9) 0.0362(6) 0.9590(12) 0.051 Uiso 1 1 calc R U . . .
 
loop_
 _atom_site_aniso_label
 _atom_site_aniso_U_11
 _atom_site_aniso_U_22
 _atom_site_aniso_U_33
 _atom_site_aniso_U_23
 _atom_site_aniso_U_13
 _atom_site_aniso_U_12
S1 0.01346(10) 0.01879(11) 0.01922(12) 0.00047(10) -0.00157(10) -0.00117(8)
C2 0.0146(4) 0.0171(4) 0.0160(5) -0.0012(4) -0.0014(4) 0.0002(3)
C3 0.0144(4) 0.0175(4) 0.0152(4) 0.0009(4) -0.0010(4) 0.0014(3)
O1 0.0138(3) 0.0215(4) 0.0275(4) 0.0034(3) -0.0051(3) 0.0008(3)
N4 0.0114(3) 0.0170(4) 0.0153(4) 0.0016(3) -0.0018(3) 0.0006(3)
C5 0.0127(4) 0.0183(4) 0.0153(4) -0.0003(4) -0.0011(4) 0.0001(3)
N6 0.0145(4) 0.0201(4) 0.0202(5) 0.0006(4) -0.0026(3) 0.0010(3)
N7 0.0140(4) 0.0200(4) 0.0233(5) 0.0031(4) -0.0041(4) 0.0024(4)
C8 0.0157(4) 0.0200(5) 0.0147(4) 0.0027(4) -0.0009(4) 0.0014(4)
C9 0.0123(4) 0.0182(4) 0.0138(4) 0.0024(4) 0.0005(3) 0.0004(3)
N10 0.0137(4) 0.0171(4) 0.0154(4) 0.0011(3) -0.0006(3) 0.0002(3)
C11 0.0145(4) 0.0188(4) 0.0205(5) 0.0036(4) 0.0022(4) 0.0001(3)
O2 0.0264(4) 0.0189(4) 0.0280(5) -0.0008(4) 0.0011(4) -0.0011(3)
N12 0.0198(4) 0.0189(4) 0.0191(5) 0.0045(3) -0.0018(4) 0.0012(3)
C13 0.0186(5) 0.0174(5) 0.0191(5) -0.0005(4) -0.0028(4) 0.0008(4)
C14 0.0217(5) 0.0167(4) 0.0175(5) 0.0003(4) -0.0010(4) 0.0013(4)
O3 0.0214(4) 0.0226(4) 0.0286(5) 0.0020(4) -0.0029(4) -0.0019(3)
O4 0.0262(4) 0.0164(4) 0.0234(4) 0.0027(3) -0.0044(4) 0.0012(3)
C15 0.0343(6) 0.0165(5) 0.0234(6) 0.0036(4) 0.0010(5) -0.0010(4)
C16 0.0461(8) 0.0226(6) 0.0291(7) 0.0078(5) 0.0084(6) 0.0119(6)
C17 0.0165(5) 0.0230(5) 0.0154(4) 0.0007(4) -0.0014(4) -0.0015(4)
C18 0.0144(5) 0.0330(6) 0.0234(6) 0.0000(5) -0.0023(4) -0.0022(4)
C19 0.0265(6) 0.0215(5) 0.0253(6) 0.0064(4) -0.0015(5) 0.0051(5)
C20 0.0426(9) 0.0317(7) 0.0268(7) 0.0122(5) 0.0012(6) 0.0002(6)
 
_geom_special_details
;
 All esds (except the esd in the dihedral angle between two l.s. planes)
 are estimated using the full covariance matrix.  The cell esds are taken
 into account individually in the estimation of esds in distances, angles
 and torsion angles; correlations between esds in cell parameters are only
 used when they are defined by crystal symmetry.  An approximate (isotropic)
 treatment of cell esds is used for estimating esds involving l.s. planes.
;
 
loop_
 _geom_bond_atom_site_label_1
 _geom_bond_atom_site_label_2
 _geom_bond_distance
 _geom_bond_site_symmetry_2
 _geom_bond_publ_flag
S1 C2 1.7353(12) . ?
S1 C5 1.7642(12) . ?
C2 C13 1.3430(16) . ?
C2 C3 1.4954(16) . ?
C3 O1 1.2171(14) . ?
C3 N4 1.3760(14) . ?
N4 C5 1.3928(14) . ?
N4 C9 1.4514(15) . ?
C5 N6 1.2763(15) . ?
N6 N7 1.4054(16) . ?
N7 C8 1.4814(16) . ?
N7 H7 0.88(2) . ?
C8 N12 1.4471(16) . ?
C8 C9 1.5356(16) . ?
C8 H8 0.98(2) . ?
C9 N10 1.4535(16) . ?
C9 H9 0.96(2) . ?
N10 C11 1.4035(15) . ?
N10 C17 1.4725(16) . ?
C11 O2 1.2205(15) . ?
C11 N12 1.3707(17) . ?
N12 C19 1.4669(17) . ?
C13 C14 1.4671(17) . ?
C13 H13 0.96(2) . ?
C14 O3 1.2118(16) . ?
C14 O4 1.3373(15) . ?
O4 C15 1.4522(16) . ?
C15 C16 1.511(2) . ?
C15 H15A 0.983(16) . ?
C15 H15B 0.983(16) . ?
C16 H16A 0.979(16) . ?
C16 H16B 0.979(16) . ?
C16 H16C 0.979(16) . ?
C17 C18 1.5221(18) . ?
C17 H17A 0.976(14) . ?
C17 H17B 0.976(14) . ?
C18 H18A 0.980(13) . ?
C18 H18B 0.980(13) . ?
C18 H18C 0.980(13) . ?
C19 C20 1.505(2) . ?
C19 H19A 0.986(15) . ?
C19 H19B 0.986(15) . ?
C20 H20A 1.029(15) . ?
C20 H20B 1.029(15) . ?
C20 H20C 1.029(15) . ?
 
loop_
 _geom_angle_atom_site_label_1
 _geom_angle_atom_site_label_2
 _geom_angle_atom_site_label_3
 _geom_angle
 _geom_angle_site_symmetry_1
 _geom_angle_site_symmetry_3
 _geom_angle_publ_flag
C2 S1 C5 90.67(5) . . ?
C13 C2 C3 120.28(11) . . ?
C13 C2 S1 127.77(9) . . ?
C3 C2 S1 111.94(8) . . ?
O1 C3 N4 125.00(11) . . ?
O1 C3 C2 125.45(11) . . ?
N4 C3 C2 109.55(9) . . ?
C3 N4 C5 115.80(10) . . ?
C3 N4 C9 122.46(9) . . ?
C5 N4 C9 121.24(9) . . ?
N6 C5 N4 126.10(11) . . ?
N6 C5 S1 121.99(9) . . ?
N4 C5 S1 111.91(8) . . ?
C5 N6 N7 115.61(10) . . ?
N6 N7 C8 117.56(10) . . ?
N6 N7 H7 103.0(16) . . ?
C8 N7 H7 113.2(16) . . ?
N12 C8 N7 109.66(10) . . ?
N12 C8 C9 100.53(9) . . ?
N7 C8 C9 110.01(9) . . ?
N12 C8 H8 112.0 . . ?
N7 C8 H8 112.0 . . ?
C9 C8 H8 112.0 . . ?
N4 C9 N10 113.96(9) . . ?
N4 C9 C8 110.90(9) . . ?
N10 C9 C8 102.23(9) . . ?
N4 C9 H9 109.8 . . ?
N10 C9 H9 109.8 . . ?
C8 C9 H9 109.8 . . ?
C11 N10 C9 107.94(10) . . ?
C11 N10 C17 116.49(10) . . ?
C9 N10 C17 120.41(10) . . ?
O2 C11 N12 126.75(12) . . ?
O2 C11 N10 125.24(12) . . ?
N12 C11 N10 108.01(10) . . ?
C11 N12 C8 110.68(10) . . ?
C11 N12 C19 120.73(11) . . ?
C8 N12 C19 124.04(11) . . ?
C2 C13 C14 121.82(11) . . ?
C2 C13 H13 119.1 . . ?
C14 C13 H13 119.1 . . ?
O3 C14 O4 125.66(12) . . ?
O3 C14 C13 124.46(12) . . ?
O4 C14 C13 109.88(10) . . ?
C14 O4 C15 116.80(11) . . ?
O4 C15 C16 106.03(12) . . ?
O4 C15 H15A 110.5 . . ?
C16 C15 H15A 110.5 . . ?
O4 C15 H15B 110.5 . . ?
C16 C15 H15B 110.5 . . ?
H15A C15 H15B 108.7 . . ?
C15 C16 H16A 109.5 . . ?
C15 C16 H16B 109.5 . . ?
H16A C16 H16B 109.5 . . ?
C15 C16 H16C 109.5 . . ?
H16A C16 H16C 109.5 . . ?
H16B C16 H16C 109.5 . . ?
N10 C17 C18 113.24(10) . . ?
N10 C17 H17A 108.9 . . ?
C18 C17 H17A 108.9 . . ?
N10 C17 H17B 108.9 . . ?
C18 C17 H17B 108.9 . . ?
H17A C17 H17B 107.7 . . ?
C17 C18 H18A 109.5 . . ?
C17 C18 H18B 109.5 . . ?
H18A C18 H18B 109.5 . . ?
C17 C18 H18C 109.5 . . ?
H18A C18 H18C 109.5 . . ?
H18B C18 H18C 109.5 . . ?
N12 C19 C20 111.56(12) . . ?
N12 C19 H19A 109.3 . . ?
C20 C19 H19A 109.3 . . ?
N12 C19 H19B 109.3 . . ?
C20 C19 H19B 109.3 . . ?
H19A C19 H19B 108.0 . . ?
C19 C20 H20A 109.5 . . ?
C19 C20 H20B 109.5 . . ?
H20A C20 H20B 109.5 . . ?
C19 C20 H20C 109.5 . . ?
H20A C20 H20C 109.5 . . ?
H20B C20 H20C 109.5 . . ?
 
loop_
 _geom_torsion_atom_site_label_1
 _geom_torsion_atom_site_label_2
 _geom_torsion_atom_site_label_3
 _geom_torsion_atom_site_label_4
 _geom_torsion
 _geom_torsion_site_symmetry_1
 _geom_torsion_site_symmetry_2
 _geom_torsion_site_symmetry_3
 _geom_torsion_site_symmetry_4
 _geom_torsion_publ_flag
C5 S1 C2 C13 -179.46(12) . . . . ?
C5 S1 C2 C3 1.29(9) . . . . ?
C13 C2 C3 O1 -2.87(19) . . . . ?
S1 C2 C3 O1 176.44(10) . . . . ?
C13 C2 C3 N4 177.58(11) . . . . ?
S1 C2 C3 N4 -3.12(13) . . . . ?
O1 C3 N4 C5 -175.69(11) . . . . ?
C2 C3 N4 C5 3.87(14) . . . . ?
O1 C3 N4 C9 -3.73(19) . . . . ?
C2 C3 N4 C9 175.83(10) . . . . ?
C3 N4 C5 N6 177.34(12) . . . . ?
C9 N4 C5 N6 5.27(18) . . . . ?
C3 N4 C5 S1 -2.98(13) . . . . ?
C9 N4 C5 S1 -175.05(8) . . . . ?
C2 S1 C5 N6 -179.49(11) . . . . ?
C2 S1 C5 N4 0.82(9) . . . . ?
N4 C5 N6 N7 5.02(18) . . . . ?
S1 C5 N6 N7 -174.62(9) . . . . ?
C5 N6 N7 C8 -34.84(16) . . . . ?
N6 N7 C8 N12 161.05(11) . . . . ?
N6 N7 C8 C9 51.38(15) . . . . ?
C3 N4 C9 N10 86.63(13) . . . . ?
C5 N4 C9 N10 -101.84(12) . . . . ?
C3 N4 C9 C8 -158.68(10) . . . . ?
C5 N4 C9 C8 12.85(14) . . . . ?
N12 C8 C9 N4 -153.32(9) . . . . ?
N7 C8 C9 N4 -37.73(13) . . . . ?
N12 C8 C9 N10 -31.47(11) . . . . ?
N7 C8 C9 N10 84.11(11) . . . . ?
N4 C9 N10 C11 147.37(9) . . . . ?
C8 C9 N10 C11 27.65(11) . . . . ?
N4 C9 N10 C17 -75.45(13) . . . . ?
C8 C9 N10 C17 164.83(10) . . . . ?
C9 N10 C11 O2 167.80(12) . . . . ?
C17 N10 C11 O2 28.72(17) . . . . ?
C9 N10 C11 N12 -12.29(12) . . . . ?
C17 N10 C11 N12 -151.38(10) . . . . ?
O2 C11 N12 C8 170.00(12) . . . . ?
N10 C11 N12 C8 -9.90(13) . . . . ?
O2 C11 N12 C19 13.01(18) . . . . ?
N10 C11 N12 C19 -166.89(11) . . . . ?
N7 C8 N12 C11 -89.72(12) . . . . ?
C9 C8 N12 C11 26.12(12) . . . . ?
N7 C8 N12 C19 66.35(15) . . . . ?
C9 C8 N12 C19 -177.80(11) . . . . ?
C3 C2 C13 C14 -179.81(11) . . . . ?
S1 C2 C13 C14 1.00(19) . . . . ?
C2 C13 C14 O3 -1.0(2) . . . . ?
C2 C13 C14 O4 179.76(12) . . . . ?
O3 C14 O4 C15 -0.7(2) . . . . ?
C13 C14 O4 C15 178.56(11) . . . . ?
C14 O4 C15 C16 -166.55(12) . . . . ?
C11 N10 C17 C18 75.08(14) . . . . ?
C9 N10 C17 C18 -58.67(15) . . . . ?
C11 N12 C19 C20 -134.40(13) . . . . ?
C8 N12 C19 C20 71.79(17) . . . . ?
 
loop_
 _geom_hbond_atom_site_label_D 
 _geom_hbond_atom_site_label_H 
 _geom_hbond_atom_site_label_A 
 _geom_hbond_distance_DH 
 _geom_hbond_distance_HA 
 _geom_hbond_distance_DA 
 _geom_hbond_angle_DHA 
 _geom_hbond_site_symmetry_A 
 _geom_hbond_publ_flag
N7 H7 N10  0.88(2) 2.30(2) 3.1671(15) 169(2) 3_655 yes
 
_refine_diff_density_max    0.396
_refine_diff_density_min   -0.271
_refine_diff_density_rms    0.048

_shelx_res_file
;
TITL IA-1205 in Iba2
    IA-1205.res
    created by SHELXL-2018/3 at 20:27:58 on 26-Nov-2020
CELL 0.71073 15.4910 26.5849 7.8070 90.000 90.000 90.000
ZERR 8.00 0.0003 0.0006 0.0002 0.000 0.000 0.000
LATT -2
SYMM -x, -y, z
SYMM -x, y, z+1/2
SYMM x, -y, z+1/2
SFAC C H N O S
UNIT 112 152 40 32 8

TEMP -173.150
SIZE 0.520 0.540 0.580

LIST 4
L.S. 6
FMAP 2
PLAN 20

ACTA
EQIV $1 -x+1, y, z+1/2
HTAB N7 N10_$1
BOND $H
CONF

WGHT    0.040400    0.914600
FVAR       0.13131
S1    5    0.488558    0.315918    0.446835    11.00000    0.01346    0.01879 =
         0.01922    0.00047   -0.00157   -0.00117
C2    1    0.384621    0.321557    0.366189    11.00000    0.01461    0.01708 =
         0.01597   -0.00118   -0.00143    0.00020
C3    1    0.333096    0.274612    0.392310    11.00000    0.01441    0.01746 =
         0.01515    0.00093   -0.00104    0.00136
O1    4    0.257360    0.269237    0.355075    11.00000    0.01384    0.02150 =
         0.02754    0.00337   -0.00507    0.00082
N4    3    0.384295    0.238332    0.466354    11.00000    0.01141    0.01698 =
         0.01525    0.00155   -0.00183    0.00060
C5    1    0.467646    0.253335    0.509516    11.00000    0.01270    0.01828 =
         0.01527   -0.00033   -0.00108    0.00011
N6    3    0.524423    0.226402    0.584508    11.00000    0.01452    0.02008 =
         0.02018    0.00063   -0.00257    0.00100
N7    3    0.501264    0.175991    0.613254    11.00000    0.01397    0.02004 =
         0.02334    0.00305   -0.00413    0.00238
H7    2    0.536753    0.166678    0.694890    11.00000    0.03401
C8    1    0.409598    0.165200    0.652906    11.00000    0.01570    0.02004 =
         0.01472    0.00271   -0.00092    0.00145
AFIX  14
H8    2    0.394154    0.175415    0.769160    11.00000   -1.20000
AFIX   0
C9    1    0.350923    0.189618    0.517933    11.00000    0.01228    0.01821 =
         0.01384    0.00237    0.00048    0.00036
AFIX  14
H9    2    0.293501    0.193339    0.563097    11.00000   -1.20000
AFIX   0
N10   3    0.351055    0.152281    0.381921    11.00000    0.01370    0.01709 =
         0.01543    0.00108   -0.00055    0.00022
C11   1    0.365547    0.105011    0.456636    11.00000    0.01448    0.01876 =
         0.02048    0.00361    0.00218    0.00014
O2    4    0.356252    0.064634    0.384565    11.00000    0.02644    0.01893 =
         0.02800   -0.00080    0.00109   -0.00107
N12   3    0.391723    0.112529    0.622387    11.00000    0.01977    0.01892 =
         0.01907    0.00448   -0.00184    0.00118
C13   1    0.348881    0.361726    0.289683    11.00000    0.01861    0.01741 =
         0.01907   -0.00047   -0.00277    0.00075
AFIX  44
H13   2    0.290192    0.359884    0.252659    11.00000   -1.20000
AFIX   0
C14   1    0.397480    0.408356    0.261395    11.00000    0.02166    0.01668 =
         0.01755    0.00025   -0.00098    0.00133
O3    4    0.471690    0.414905    0.305128    11.00000    0.02143    0.02265 =
         0.02859    0.00200   -0.00295   -0.00188
O4    4    0.347408    0.442205    0.182758    11.00000    0.02620    0.01644 =
         0.02341    0.00269   -0.00439    0.00122
C15   1    0.385437    0.491137    0.148953    11.00000    0.03427    0.01653 =
         0.02342    0.00362    0.00095   -0.00104
AFIX  24
H15A  2    0.427242    0.488955    0.054473    11.00000   -1.20000
H15B  2    0.415279    0.503841    0.251348    11.00000   -1.20000
AFIX   0
C16   1    0.311379    0.525360    0.101228    11.00000    0.04614    0.02255 =
         0.02913    0.00784    0.00844    0.01186
AFIX 138
H16A  2    0.333481    0.559183    0.077900    11.00000   -1.50000
H16B  2    0.270064    0.526794    0.196035    11.00000   -1.50000
H16C  2    0.282594    0.512284   -0.001182    11.00000   -1.50000
AFIX   0
C17   1    0.286109    0.154361    0.244377    11.00000    0.01645    0.02300 =
         0.01545    0.00066   -0.00138   -0.00146
AFIX  24
H17A  2    0.296159    0.126554    0.165201    11.00000   -1.20000
H17B  2    0.293404    0.185671    0.180689    11.00000   -1.20000
AFIX   0
C18   1    0.193737    0.151415    0.310080    11.00000    0.01440    0.03299 =
         0.02340    0.00000   -0.00225   -0.00220
AFIX 138
H18A  2    0.153871    0.149857    0.212759    11.00000   -1.50000
H18B  2    0.180968    0.181294    0.379095    11.00000   -1.50000
H18C  2    0.186900    0.121199    0.380688    11.00000   -1.50000
AFIX   0
C19   1    0.429333    0.071278    0.722407    11.00000    0.02646    0.02149 =
         0.02529    0.00640   -0.00148    0.00507
AFIX  24
H19A  2    0.492339    0.076096    0.730664    11.00000   -1.20000
H19B  2    0.418703    0.039133    0.662912    11.00000   -1.20000
AFIX   0
C20   1    0.391499    0.068826    0.899827    11.00000    0.04258    0.03167 =
         0.02685    0.01218    0.00120    0.00016
AFIX 138
H20A  2    0.325189    0.069232    0.891973    11.00000   -1.50000
H20B  2    0.412130    0.099349    0.969798    11.00000   -1.50000
H20C  2    0.411314    0.036218    0.958992    11.00000   -1.50000
AFIX   0
HKLF 4


REM  IA-1205 in Iba2
REM wR2 = 0.068520, GooF = S = 1.06941, Restrained GooF = 1.06932 for all data
REM R1 = 0.025657 for 5967 Fo > 4sig(Fo) and 0.026369 for all 6095 data
REM 233 parameters refined using 1 restraints

END

WGHT      0.0404      0.9146

REM Highest difference peak  0.396,  deepest hole -0.271,  1-sigma level  0.048
Q1    1   0.3685  0.0504  0.8411  11.00000  0.05    0.40
Q2    1   0.3599  0.2560  0.4362  11.00000  0.05    0.32
Q3    1   0.3659  0.0722  0.4542  11.00000  0.05    0.30
Q4    1   0.3972  0.1328  0.6612  11.00000  0.05    0.29
Q5    1   0.3672  0.3399  0.3180  11.00000  0.05    0.29
Q6    1   0.4416  0.0912  0.7797  11.00000  0.05    0.25
Q7    1   0.4220  0.2444  0.4755  11.00000  0.05    0.24
Q8    1   0.3541  0.1282  0.4247  11.00000  0.05    0.23
Q9    1   0.3874  0.1796  0.5779  11.00000  0.05    0.23
Q10   1   0.3678  0.3853  0.2753  11.00000  0.05    0.22
Q11   1   0.3794  0.1138  0.5385  11.00000  0.05    0.22
Q12   1   0.3538  0.1696  0.4475  11.00000  0.05    0.22
Q13   1   0.3554  0.2993  0.3841  11.00000  0.05    0.21
Q14   1   0.3668  0.2145  0.4937  11.00000  0.05    0.21
Q15   1   0.4800  0.2792  0.4697  11.00000  0.05    0.18
Q16   1   0.4976  0.2359  0.5283  11.00000  0.05    0.17
Q17   1   0.4882  0.2434  0.5736  11.00000  0.05    0.17
Q18   1   0.3844  0.1678  0.3171  11.00000  0.05    0.15
Q19   1   0.2925  0.2674  0.3895  11.00000  0.05    0.14
Q20   1   0.5264  0.1164  0.7992  11.00000  0.05    0.14
;
_shelx_res_checksum   25942

_shelx_hkl_file
;
   0   0  -2  280.10    5.87
   0   0  -2  268.94    5.87
   0   0  -2  278.11    5.88
   0   0  -2  278.27    5.92
   0   0  -2  273.32    5.81
   0   0  -2  274.69    5.91
   0   0   2  276.32    5.85
   0   0   2  267.27    5.85
   0   0   2  265.45    5.88
   0   0   2  257.88    5.90
   0   0   2  270.50    5.82
   0   0   2  264.22    5.91
   0   0   4  249.79    5.55
   0   0   4  251.95    5.64
   0   0   4  252.53    5.52
   0   0   4  254.43    5.71
   0   0  -4  254.55    5.64
   0   0  -4  256.60    5.64
   0   0  -4  256.26    5.71
   0   0  -4  255.90    5.70
   0   0  -4  254.28    5.49
   0   0  -4  256.31    5.70
   0   0   4  250.36    5.58
   0   0  -4  262.29    5.64
   0   0  -6   50.32    1.51
   0   0  -6   52.32    1.25
   0   0  -6   51.52    1.21
   0   0   6   51.90    1.25
   0   0   6   50.03    1.43
   0   0   6   52.72    1.52
   0   0  -6   52.83    1.45
   0   0  -6   52.24    1.43
   0   0  -6   49.47    1.49
   0   0  -8   10.56    0.57
   0   0  -8   11.52    0.58
   0   0  -8   10.36    0.62
   0   0   8   11.07    0.64
   0   0  -8   10.08    0.53
   0   0 -10    4.76    0.47
   0   0  10    5.83    0.52
   0   0 -10    4.45    0.41
   0   0 -10    4.45    0.42
   0   0 -10    5.05    0.44
   0   0 -12   12.64    0.77
  -1   0   1   -0.39    0.03
  -1   0   1   -0.30    0.03
  -1   0  -1   -0.25    0.04
  -1   0   1   -0.37    0.03
  -1   0  -1   -0.32    0.04
  -1   0  -1   -0.31    0.03
   1   0   1   -0.37    0.03
   1   0   3   -0.14    0.05
   1   0   3   -0.18    0.04
  -1   0  -3   -0.16    0.04
  -1   0  -3   -0.14    0.04
  -1   0  -3   -0.13    0.05
  -1   0  -3   -0.19    0.04
  -1   0  -3   -0.11    0.02
  -1   0  -3   -0.06    0.05
  -1   0   3   -0.14    0.04
  -1   0   3   -0.17    0.03
   1   0  -3   -0.13    0.03
   1   0  -3   -0.14    0.04
   1   0  -3   -0.14    0.04
   1   0  -3   -0.12    0.03
   1   0  -3   -0.18    0.04
  -1   0   3   -0.05    0.03
   1   0  -3   -0.20    0.03
   1   0   3   -0.05    0.05
   1   0  -5   -0.06    0.06
   1   0  -5    0.00    0.05
  -1   0  -5   -0.01    0.05
  -1   0  -5    0.06    0.06
   1   0  -5    0.05    0.04
   1   0   5    0.04    0.05
   1   0  -5    0.06    0.05
   1   0  -5    0.03    0.05
  -1   0  -5   -0.03    0.05
  -1   0  -5    0.02    0.05
   1   0   5    0.04    0.04
  -1   0   5    0.05    0.04
  -1   0   5    0.12    0.07
  -1   0  -5   -0.02    0.07
   1   0   5    0.11    0.06
   1   0   5    0.13    0.07
   1   0  -5    0.24    0.08
   1   0  -5    0.08    0.06
   1   0  -7    0.06    0.05
  -1   0   7    0.20    0.11
   1   0   7    0.02    0.05
  -1   0  -7    0.07    0.08
  -1   0  -7   -0.09    0.07
   1   0  -7    0.07    0.06
   1   0  -7    0.00    0.07
   1   0  -7    0.21    0.11
   1   0  -7   -0.04    0.06
   1   0   7    0.02    0.09
  -1   0  -7    0.03    0.08
   1   0  -7    0.07    0.08
  -1   0  -7   -0.03    0.09
   1   0  -9   -0.01    0.11
  -1   0  -9    0.10    0.12
  -1   0  -9   -0.02    0.11
  -1   0  -9    0.01    0.11
   1   0   9   -0.07    0.11
   1   0  -9    0.12    0.10
   1   0  -9    0.14    0.12
   1   0  -9   -0.10    0.10
  -1   0   9    0.04    0.12
  -1   0  -9   -0.04    0.11
   1   0 -11    0.10    0.19
   1   0 -11   -0.26    0.21
  -1   0 -11    0.41    0.17
  -1   0 -11    0.04    0.20
  -1   0 -11    0.16    0.16
   1   0 -11   -0.01    0.14
   1   0  11    0.15    0.24
  -1   0  11    0.11    0.24
   1   0 -11   -0.05    0.18
   2   0   0  231.96    5.08
   2   0   0  238.21    5.08
   2   0   2  372.06    7.87
  -2   0  -2  366.29    7.85
  -2   0   2  375.70    7.85
  -2   0   2  371.72    7.83
  -2   0   2  374.29    7.84
  -2   0  -2  368.08    7.74
   2   0   2  376.78    7.74
   2   0   2  347.92    7.88
   2   0  -2  359.14    7.82
   2   0  -2  360.61    7.83
   2   0  -2  366.28    7.84
  -2   0  -2  355.52    7.88
  -2   0  -2  356.01    7.89
   2   0   2  347.22    7.88
  -2   0  -2  315.67    7.93
   2   0   2  374.03    7.84
   2   0   2  372.15    7.88
   2   0  -2  363.62    7.83
  -2   0  -4   58.63    1.52
  -2   0  -4   60.71    1.57
   2   0  -4   60.36    1.52
   2   0  -4   59.75    1.42
   2   0   4   61.40    1.58
   2   0  -4   60.98    1.57
   2   0  -4   58.11    1.54
   2   0  -4   59.52    1.51
   2   0  -4   60.73    1.43
  -2   0   4   60.71    1.55
  -2   0  -4   59.14    1.58
   2   0   4   62.16    1.53
   2   0   4   57.98    1.56
   2   0  -4   57.64    1.53
   2   0   4   60.65    1.52
  -2   0  -4   60.77    1.57
   2   0  -4   59.33    1.54
  -2   0   4   61.90    1.47
  -2   0  -4   59.18    1.56
   2   0   4   60.24    1.52
   2   0  -6  163.46    3.66
   2   0  -6  156.10    3.80
  -2   0  -6  160.54    3.81
  -2   0  -6  158.81    3.84
   2   0   6  164.13    3.88
   2   0  -6  160.45    3.85
   2   0  -6  160.51    3.62
   2   0  -6  152.78    3.74
   2   0  -6  158.47    3.67
   2   0   6  162.49    3.69
  -2   0  -6  160.71    3.77
   2   0   6  154.41    3.74
   2   0  -6  153.19    3.56
  -2   0   6  163.18    3.84
  -2   0  -6  157.84    3.83
   2   0   8   28.94    1.14
   2   0  -8   29.00    0.83
  -2   0   8   30.14    1.12
   2   0  -8   30.01    0.96
   2   0  -8   29.22    1.13
  -2   0  -8   28.94    1.05
  -2   0  -8   26.82    1.39
  -2   0  -8   28.89    1.10
  -2   0  -8   29.00    1.11
   2   0  -8   27.50    0.78
   2   0  -8   28.94    1.03
   2   0  -8   31.49    1.00
   2   0   8   27.56    0.86
   2   0 -10    7.89    0.48
  -2   0 -10    8.00    0.58
   2   0  10    7.40    0.61
  -2   0  10    7.22    0.58
  -2   0 -10    7.37    0.55
  -2   0 -10    7.41    0.54
   2   0 -10    7.64    0.46
   2   0 -10    7.47    0.59
   2   0 -10    7.31    0.53
  -2   0 -10    8.06    0.61
   3   0  -1   -0.26    0.02
  -3   0   1   -0.19    0.04
   3   0  -1   -0.27    0.03
   3   0  -1   -0.25    0.04
   3   0  -1   -0.18    0.03
  -3   0  -1    0.00    0.08
   3   0  -1   -0.15    0.04
  -3   0  -1   -0.26    0.03
  -3   0  -1   -0.20    0.03
   3   0   1   -0.23    0.04
  -3   0   1   -0.23    0.03
   3   0   1   -0.16    0.05
  -3   0  -1   -0.23    0.04
   3   0   1   -0.08    0.07
   3   0   1   -0.23    0.03
  -3   0  -1   -0.21    0.03
   3   0   1   -0.15    0.04
   3   0   1   -0.28    0.02
   3   0  -3    0.04    0.04
  -3   0  -3   -0.01    0.04
  -3   0  -3    0.01    0.04
   3   0   3   -0.03    0.04
   3   0  -3    0.01    0.04
  -3   0   3    0.11    0.05
   3   0  -3    0.11    0.05
   3   0   3    0.00    0.04
   3   0   3   -0.03    0.04
   3   0   3   -0.03    0.03
   3   0  -3    0.00    0.03
  -3   0  -3    0.06    0.05
   3   0   3   -0.03    0.04
  -3   0   3   -0.02    0.03
   3   0  -3    0.00    0.04
  -3   0   3    0.17    0.06
  -3   0  -3    0.13    0.06
   3   0  -5    0.01    0.06
  -3   0  -5    0.02    0.05
  -3   0  -5   -0.08    0.06
   3   0  -5    0.00    0.04
   3   0  -5   -0.01    0.05
   3   0  -5    0.05    0.05
  -3   0  -5    0.04    0.06
  -3   0  -5    0.00    0.06
  -3   0  -5   -0.01    0.06
   3   0   5    0.15    0.08
   3   0   5   -0.02    0.05
   3   0   5    0.04    0.06
  -3   0   5    0.08    0.07
   3   0  -5    0.10    0.05
   3   0  -5    0.06    0.05
   3   0  -5    0.02    0.05
   3   0   5    0.07    0.07
   3   0   5    0.08    0.09
   3   0  -5    0.06    0.08
  -3   0  -7    0.05    0.09
  -3   0   7    0.11    0.10
   3   0  -7    0.05    0.10
  -3   0  -7    0.00    0.08
   3   0   7   -0.01    0.08
   3   0  -7    0.25    0.11
  -3   0  -7    0.20    0.10
   3   0  -7    0.11    0.07
  -3   0  -7    0.12    0.10
   3   0  -7    0.12    0.06
   3   0  -7    0.17    0.09
   3   0   7    0.09    0.08
   3   0  -7    0.04    0.07
   3   0  -9    0.24    0.16
  -3   0  -9    0.14    0.12
  -3   0  -9    0.04    0.13
  -3   0  -9    0.11    0.13
  -3   0   9    0.13    0.13
   3   0   9   -0.10    0.12
  -3   0  -9    0.11    0.12
   3   0  -9    0.14    0.08
   3   0  -9    0.09    0.08
   3   0  -9   -0.03    0.10
   3   0  -9   -0.08    0.08
   3   0  -9   -0.11    0.09
   3   0 -11    0.43    0.15
  -3   0 -11    0.21    0.19
  -3   0  11   -0.05    0.16
   3   0  11    0.45    0.20
  -3   0 -11    0.25    0.19
   3   0 -11   -0.24    0.16
  -3   0 -11    0.05    0.15
   3   0 -11    0.28    0.18
  -4   0   0  379.19    8.77
   4   0   0  408.51    8.77
   4   0   0  411.86    8.67
  -4   0   0  397.99    8.77
   4   0   0  410.80    8.77
   4   0   0  419.07    8.78
  -4   0  -2   30.92    0.94
   4   0  -2   33.53    0.91
   4   0   2   34.67    0.89
   4   0  -2   31.88    0.91
  -4   0   2   35.60    0.87
  -4   0  -2   31.42    0.87
  -4   0  -2   31.86    0.88
  -4   0  -2   32.56    0.94
   4   0  -2   32.45    0.99
   4   0  -2   32.82    0.87
  -4   0  -2   32.64    0.83
   4   0  -2   32.62    0.85
  -4   0   2   35.83    0.89
   4   0   2   34.65    0.88
   4   0   2   35.74    0.82
   4   0  -2   32.18    0.84
   4   0   2   34.93    0.96
   4   0   2   34.98    0.90
   4   0  -4  140.29    3.19
   4   0  -4  136.92    3.19
  -4   0  -4  136.55    3.20
   4   0   4  132.64    3.09
  -4   0  -4  134.74    3.22
   4   0   4  136.95    3.26
   4   0   4  139.44    3.26
  -4   0   4  142.49    3.20
  -4   0  -4  136.98    3.31
  -4   0  -4  133.94    3.29
   4   0  -4  135.50    3.17
   4   0   4  137.50    3.19
  -4   0  -4  137.60    3.01
   4   0  -4  134.21    3.22
   4   0  -4  134.53    3.19
   4   0   4  142.78    3.25
   4   0  -4  135.62    3.19
   4   0  -4  137.86    3.19
   4   0   4  141.05    3.27
   4   0  -6   55.28    1.36
   4   0  -6   55.12    1.52
  -4   0  -6   54.90    1.65
   4   0  -6   54.97    1.47
   4   0  -6   52.31    1.74
   4   0  -6   54.48    1.34
   4   0  -6   54.60    1.43
  -4   0   6   55.34    1.56
  -4   0  -6   55.42    1.59
  -4   0  -6   55.57    1.55
   4   0   6   54.72    1.54
   4   0  -6   52.30    1.51
  -4   0  -6   53.53    1.62
   4   0  -6   56.01    1.60
  -4   0  -8  106.37    2.94
   4   0  -8  111.71    2.85
  -4   0  -8  108.84    2.87
   4   0   8  109.76    2.75
  -4   0  -8  108.91    2.99
  -4   0   8  114.51    2.93
   4   0  -8  105.43    2.59
   4   0  -8  109.39    2.67
   4   0   8  110.32    3.01
   4   0  -8  108.82    2.95
  -4   0  -8  109.41    2.94
   4   0  -8  110.72    2.62
   4   0  -8  111.93    2.66
   4   0 -10   23.12    1.09
  -4   0 -10   23.79    1.04
  -4   0 -10   24.66    1.12
  -4   0 -10   24.10    1.10
  -4   0  10   22.68    1.06
   4   0 -10   22.95    0.80
   4   0 -10   23.40    1.00
   4   0  10   23.93    1.14
   4   0 -10   23.78    0.85
   5   0   1   -0.03    0.04
   5   0   1   -0.10    0.03
   5   0   1   -0.09    0.03
   5   0  -1   -0.07    0.02
  -5   0   1   -0.05    0.03
  -5   0  -1   -0.07    0.04
  -5   0   1    0.00    0.03
   5   0  -1   -0.07    0.03
   5   0  -1   -0.03    0.04
  -5   0  -1    0.00    0.03
   5   0   1   -0.10    0.04
  -5   0   1   -0.02    0.04
   5   0  -1    0.12    0.05
  -5   0  -1    0.01    0.04
  -5   0   1   -0.07    0.02
   5   0  -1   -0.08    0.03
   5   0   1    0.04    0.03
  -5   0   1    0.02    0.03
   5   0  -1   -0.06    0.02
   5   0   1    0.05    0.04
  -5   0  -1   -0.10    0.04
  -5   0   3   -0.15    0.05
  -5   0  -3   -0.17    0.10
   5   0   3   -0.22    0.05
  -5   0   3   -0.16    0.05
   5   0  -3   -0.14    0.05
   5   0   3   -0.13    0.06
  -5   0   3   -0.10    0.06
   5   0  -3   -0.16    0.05
   5   0   3   -0.18    0.05
  -5   0  -3   -0.08    0.07
   5   0  -3   -0.18    0.05
   5   0   3   -0.12    0.04
  -5   0  -3   -0.05    0.06
  -5   0  -3   -0.13    0.04
  -5   0  -3   -0.12    0.06
   5   0  -3   -0.13    0.06
   5   0   3   -0.21    0.05
  -5   0  -3   -0.14    0.05
   5   0  -3   -0.15    0.05
   5   0   5    0.02    0.07
   5   0  -5   -0.07    0.06
   5   0   5   -0.01    0.05
   5   0   5    0.05    0.09
  -5   0  -5    0.05    0.07
   5   0  -5   -0.07    0.05
   5   0   5   -0.10    0.06
  -5   0  -5   -0.04    0.07
   5   0  -5    0.10    0.08
   5   0  -5   -0.09    0.08
  -5   0  -5    0.09    0.12
  -5   0  -5   -0.09    0.06
  -5   0  -5   -0.05    0.07
  -5   0   5   -0.02    0.06
   5   0  -5   -0.10    0.05
   5   0  -5   -0.08    0.05
   5   0  -5   -0.07    0.06
   5   0  -7   -0.04    0.09
  -5   0  -7    0.08    0.11
   5   0   7   -0.04    0.09
   5   0  -7    0.07    0.08
  -5   0  -7    0.04    0.10
  -5   0   7    0.04    0.09
   5   0  -7    0.16    0.06
   5   0  -7   -0.01    0.07
  -5   0  -7   -0.09    0.06
   5   0  -7    0.02    0.06
  -5   0  -7   -0.02    0.10
   5   0  -7    0.01    0.09
  -5   0  -9    0.09    0.13
  -5   0   9    0.16    0.12
   5   0  -9    0.08    0.09
  -5   0  -9   -0.12    0.12
   5   0   9   -0.07    0.12
  -5   0  -9   -0.02    0.13
   5   0  -9    0.14    0.08
   5   0  -9    0.08    0.08
   5   0   9   -0.22    0.13
   5   0  -9    0.20    0.14
  -5   0  -9   -0.03    0.12
   5   0  -9    0.13    0.13
   5   0  -9    0.07    0.14
   5   0 -11   -0.08    0.09
   5   0 -11   -0.08    0.16
  -5   0 -11   -0.09    0.15
   5   0 -11   -0.01    0.11
  -5   0 -11    0.17    0.16
   5   0  11    0.33    0.22
   5   0 -11    0.06    0.16
  -5   0  11    0.21    0.21
   6   0   0  600.09   12.76
   6   0   0  588.24   12.89
   6   0   0  592.58   12.74
   6   0   0  596.12   12.89
   6   0   0  604.66   12.89
  -6   0   0  596.93   12.86
   6   0   0  596.29   12.89
   6   0   0  593.22   12.83
  -6   0  -2  227.85    5.08
   6   0   2  227.06    5.08
  -6   0   2  227.62    4.91
   6   0  -2  214.54    5.01
  -6   0  -2  212.59    5.05
   6   0   2  224.35    5.08
   6   0   2  223.46    4.97
  -6   0   2  229.72    4.97
   6   0  -2  218.04    5.02
  -6   0  -2  223.46    4.90
   6   0   2  224.12    4.93
  -6   0  -2  218.50    4.91
  -6   0  -2  221.02    4.93
   6   0  -2  223.99    4.95
   6   0  -2  222.75    4.89
   6   0  -2  221.31    4.85
   6   0  -2  222.79    4.88
   6   0   2  222.92    4.96
   6   0  -2  227.02    4.88
   6   0  -2  216.90    4.84
   6   0   2  223.66    4.91
  -6   0   4   12.01    0.50
   6   0   4   11.89    0.60
   6   0  -4   13.98    0.54
   6   0  -4   13.31    0.51
  -6   0  -4   13.88    0.62
   6   0   4   12.77    0.53
  -6   0   4   12.27    0.51
   6   0  -4   13.47    0.50
   6   0   4   12.23    0.57
  -6   0  -4   13.11    0.63
  -6   0  -4   12.90    0.51
   6   0  -4   13.97    0.51
  -6   0  -4   13.30    0.53
   6   0   4   12.45    0.38
   6   0   4   12.22    0.54
  -6   0  -6   33.78    1.11
   6   0  -6   34.21    1.09
  -6   0  -6   34.75    1.24
   6   0  -6   32.10    1.18
  -6   0  -6   33.67    1.10
  -6   0  -6   33.49    1.20
   6   0  -6   33.64    1.07
  -6   0   6   34.26    1.08
   6   0   6   33.11    1.17
   6   0  -6   33.76    1.13
   6   0  -8   28.91    0.96
  -6   0  -8   29.66    1.21
  -6   0  -8   27.98    1.41
   6   0  -8   28.94    1.06
  -6   0  -8   31.01    1.11
   6   0   8   25.97    1.37
   6   0   8   27.76    1.05
   6   0  -8   29.53    1.15
  -6   0   8   28.83    1.08
  -6   0  -8   28.52    1.17
   6   0  -8   28.90    0.98
  -6   0 -10   15.56    0.85
   6   0  10   14.51    0.88
   6   0 -10   15.27    0.79
  -6   0 -10   14.40    0.78
   6   0 -10   14.57    0.62
   6   0 -10   15.78    0.87
  -6   0 -10   15.98    0.90
  -6   0  10   15.35    0.82
   7   0   1    0.02    0.03
  -7   0   1    0.06    0.04
  -7   0  -1    0.06    0.03
   7   0  -1    0.07    0.03
   7   0   1    0.09    0.07
   7   0  -1    0.06    0.03
   7   0   1    0.03    0.04
  -7   0   1    0.18    0.07
   7   0  -1   -0.01    0.04
  -7   0  -1    0.00    0.03
   7   0   1    0.12    0.06
   7   0   1    0.01    0.03
   7   0  -1    0.06    0.04
  -7   0   1    0.03    0.03
  -7   0   1    0.02    0.03
  -7   0   1    0.04    0.04
   7   0  -1    0.14    0.05
  -7   0  -1    0.03    0.03
   7   0  -1    0.10    0.06
  -7   0  -1    0.05    0.04
   7   0   3   -0.07    0.05
   7   0  -3    0.05    0.06
  -7   0  -3    0.03    0.05
   7   0  -3    0.07    0.05
   7   0  -3   -0.04    0.06
  -7   0   3    0.01    0.05
   7   0  -3    0.03    0.04
   7   0  -3    0.08    0.07
   7   0  -3    0.05    0.04
   7   0  -3    0.13    0.04
  -7   0  -3    0.02    0.07
  -7   0  -3    0.03    0.05
   7   0   3    0.07    0.06
  -7   0  -3    0.10    0.07
   7   0  -3    0.06    0.04
   7   0   3    0.03    0.06
  -7   0   3    0.00    0.05
   7   0   3    0.01    0.05
  -7   0  -3    0.07    0.05
   7   0   3    0.10    0.06
  -7   0  -5    0.17    0.08
  -7   0   5    0.33    0.10
  -7   0  -5    0.28    0.11
   7   0  -5    0.18    0.09
   7   0  -5    0.02    0.07
   7   0   5    0.24    0.08
  -7   0  -5    0.18    0.09
   7   0  -5    0.04    0.07
   7   0  -5    0.26    0.09
   7   0  -5    0.15    0.14
   7   0  -5    0.27    0.08
   7   0   5    0.17    0.11
  -7   0  -5    0.03    0.09
   7   0  -5    0.17    0.09
   7   0   5    0.35    0.12
  -7   0  -7    0.15    0.12
   7   0  -7    0.15    0.10
   7   0  -7    0.13    0.10
  -7   0  -7   -0.08    0.11
  -7   0   7    0.23    0.12
   7   0  -7    0.20    0.11
  -7   0  -7    0.14    0.12
   7   0   7    0.06    0.17
   7   0   7    0.47    0.18
  -7   0  -7    0.03    0.11
   7   0  -9   -0.12    0.16
  -7   0  -9    0.21    0.15
  -7   0   9   -0.21    0.11
   7   0   9   -0.05    0.14
  -7   0  -9   -0.15    0.15
   7   0  -9    0.11    0.12
  -7   0  -9    0.16    0.15
  -7   0 -11    0.06    0.17
   7   0 -11    0.05    0.20
   7   0 -11    0.08    0.16
  -7   0 -11    0.07    0.16
  -7   0 -11   -0.01    0.17
   7   0  11    0.11    0.28
   7   0 -11    0.12    0.18
  -8   0   0  759.24   16.81
   8   0   0  786.56   16.88
   8   0   0  782.23   16.87
   8   0   0  760.82   16.67
   8   0   0  776.25   16.79
   8   0   0  775.16   16.69
  -8   0   0  789.96   16.68
  -8   0   0  790.51   16.69
   8   0   0  786.47   16.87
   8   0   0  787.00   16.88
  -8   0  -2  231.74    5.40
  -8   0  -2  234.43    5.21
   8   0   2  238.52    5.44
   8   0   2  239.41    5.44
   8   0  -2  235.02    5.38
   8   0   2  240.78    5.27
   8   0   2  233.78    5.26
   8   0  -2  236.26    5.16
   8   0  -2  239.68    5.16
   8   0   2  231.78    5.29
   8   0  -2  233.12    5.18
   8   0   2  237.69    5.23
   8   0  -2  232.49    5.27
  -8   0  -2  233.72    5.29
  -8   0  -2  229.61    5.40
  -8   0  -2  233.81    5.19
  -8   0   2  242.03    5.31
  -8   0   2  237.46    5.21
   8   0  -2  235.07    5.21
   8   0  -2  230.08    5.37
   8   0  -2  233.62    5.21
  -8   0   4  103.77    2.48
   8   0  -4   99.99    2.41
   8   0   4   96.08    2.66
  -8   0  -4  103.86    2.51
   8   0   4  101.56    2.33
   8   0  -4  101.12    2.43
   8   0   4  104.03    2.65
   8   0  -4  103.23    2.40
   8   0  -4  100.94    2.55
  -8   0  -4  102.98    2.67
   8   0   4  101.94    2.55
  -8   0  -4  100.56    2.54
   8   0   4   98.55    2.50
   8   0   4   99.68    2.38
   8   0  -4  100.54    2.47
  -8   0   4  100.86    2.51
   8   0  -4   90.91    2.74
  -8   0  -4  101.00    2.65
  -8   0  -4   99.79    2.46
   8   0   4   96.99    2.48
   8   0  -6   40.44    1.28
   8   0   6   39.72    1.36
  -8   0  -6   39.50    1.41
   8   0   6   42.53    1.39
  -8   0  -6   42.04    1.45
  -8   0  -6   40.04    1.26
   8   0  -6   41.42    1.23
  -8   0  -6   40.23    1.29
   8   0  -6   39.74    1.29
   8   0  -6   41.13    1.30
  -8   0  -8    4.95    0.51
   8   0  -8    6.06    0.45
   8   0  -8    5.84    0.43
   8   0  -8    5.09    0.40
   8   0   8    6.46    0.53
  -8   0  -8    5.94    0.55
   8   0  -8    5.60    0.47
   8   0   8    5.91    0.49
  -8   0  -8    5.29    0.45
  -8   0 -10   26.91    1.13
   8   0 -10   24.55    1.08
   8   0 -10   26.14    1.18
  -8   0 -10   27.73    1.30
  -8   0 -10   27.42    1.18
   8   0 -10   25.80    1.09
   8   0  10   28.06    1.56
   8   0 -10   24.84    0.95
   9   0  -1    0.04    0.05
   9   0  -1    0.11    0.07
   9   0  -1    0.08    0.04
   9   0   1    0.15    0.09
  -9   0   1    0.01    0.06
  -9   0  -1    0.11    0.08
  -9   0   1   -0.01    0.04
   9   0   1    0.05    0.07
   9   0  -1   -0.02    0.05
  -9   0   1    0.00    0.03
  -9   0  -1    0.01    0.06
   9   0   1    0.04    0.04
  -9   0  -1    0.06    0.06
   9   0  -1    0.01    0.03
  -9   0  -1    0.08    0.04
  -9   0   1    0.18    0.05
  -9   0   1    0.12    0.05
   9   0  -1   -0.01    0.05
   9   0   1    0.08    0.06
  -9   0  -3    0.14    0.09
   9   0   3    0.06    0.08
  -9   0  -3    0.13    0.08
   9   0   3    0.23    0.09
   9   0   3    0.25    0.07
   9   0  -3    0.33    0.07
   9   0  -3    0.14    0.08
  -9   0  -3    0.11    0.08
   9   0   3    0.02    0.08
   9   0  -3    0.09    0.06
  -9   0  -3   -0.01    0.05
   9   0  -3    0.02    0.05
  -9   0  -3    0.17    0.10
   9   0  -3    0.16    0.11
   9   0   3    0.06    0.07
   9   0   3    0.03    0.06
   9   0  -3   -0.02    0.07
   9   0   3   -0.02    0.06
   9   0  -3   -0.02    0.05
  -9   0   3    0.03    0.05
   9   0  -5    0.17    0.11
  -9   0  -5    0.04    0.08
   9   0  -5    0.19    0.09
   9   0   5    0.03    0.05
   9   0  -5    0.06    0.08
  -9   0  -5    0.04    0.08
   9   0   5    0.10    0.10
   9   0   5    0.19    0.11
  -9   0  -5    0.25    0.13
  -9   0   5    0.20    0.10
   9   0   5   -0.11    0.05
   9   0  -5    0.08    0.08
  -9   0   5    0.20    0.10
  -9   0  -7    0.00    0.15
  -9   0  -7    0.23    0.12
   9   0  -7    0.13    0.12
   9   0  -7    0.23    0.11
   9   0  -7    0.15    0.13
   9   0   7    0.40    0.16
   9   0  -7    0.11    0.12
  -9   0  -7    0.04    0.12
   9   0   7    0.01    0.11
  -9   0  -7    0.28    0.14
   9   0   9    0.13    0.17
   9   0  -9   -0.01    0.13
  -9   0  -9   -0.02    0.16
   9   0  -9    0.09    0.19
   9   0  -9    0.11    0.13
  -9   0  -9    0.44    0.19
   9   0  -9    0.03    0.12
  -9   0  -9    0.05    0.15
   9   0 -11    0.67    0.27
   9   0 -11   -0.22    0.19
  -9   0 -11   -0.03    0.18
  -9   0 -11   -0.07    0.22
   9   0 -11    0.34    0.18
  10   0   0   33.42    1.06
 -10   0   0   33.00    1.00
 -10   0   0   34.61    0.88
 -10   0   0   34.18    0.89
 -10   0   0   33.33    1.01
  10   0   0   33.92    0.90
  10   0   0   32.60    0.87
  10   0   0   33.58    1.06
  10   0   0   34.90    1.07
  10   0   0   32.68    0.99
 -10   0   0   31.90    0.99
  10   0   0   28.74    1.35
 -10   0  -2   76.76    1.99
 -10   0  -2   74.81    1.87
 -10   0   2   78.21    1.86
  10   0  -2   76.09    1.96
 -10   0   2   80.24    1.89
  10   0   2   76.96    2.13
 -10   0   2   77.56    2.21
  10   0   2   76.99    1.90
  10   0  -2   76.44    1.83
  10   0  -2   76.93    2.08
  10   0   2   80.48    2.14
  10   0   2   82.33    2.00
 -10   0   2   77.14    1.77
 -10   0  -2   74.13    2.13
  10   0   2   79.29    1.95
  10   0   2   77.63    2.00
  10   0  -2   73.47    1.94
  10   0  -2   76.31    2.08
  10   0  -2   75.84    1.83
  10   0  -2   75.97    1.94
 -10   0   2   80.67    1.78
 -10   0  -2   77.65    1.86
 -10   0  -2   76.72    2.09
  10   0   4   14.33    0.64
  10   0  -4   14.29    0.56
 -10   0  -4   14.74    0.63
  10   0   4   14.25    0.61
  10   0  -4   14.60    0.53
  10   0  -4   14.70    0.68
  10   0  -4   13.74    0.55
 -10   0  -4   14.31    0.71
  10   0   4   14.22    0.52
 -10   0   4   15.27    0.64
  10   0  -4   14.65    0.48
  10   0   4   13.38    0.55
 -10   0   4   15.14    0.59
  10   0  -4   16.25    0.49
 -10   0  -4   15.54    0.75
 -10   0  -4   15.17    0.57
  10   0   4   14.78    0.72
  10   0   6  185.83    4.60
  10   0   6  185.19    4.08
 -10   0  -6  173.46    4.60
 -10   0  -6  191.42    4.70
  10   0   6  175.67    4.13
  10   0   6  182.98    4.52
 -10   0  -6  182.34    4.35
 -10   0  -6  184.85    4.44
  10   0  -6  184.42    4.29
  10   0  -6  184.35    4.42
  10   0  -6  181.40    4.47
  10   0  -6  185.03    4.43
  10   0  -8   11.80    0.76
 -10   0  -8   10.57    0.63
  10   0   8   11.79    0.75
 -10   0  -8   12.66    0.81
 -10   0  -8   11.13    0.66
  10   0  -8   11.40    0.60
  10   0  -8   11.54    0.65
  10   0   8   12.85    0.72
 -10   0 -10   26.34    1.34
  10   0 -10   25.07    1.16
  10   0 -10   25.60    1.11
 -10   0 -10   26.92    1.15
  10   0 -10   24.50    1.06
 -10   0 -10   28.94    1.46
  10   0  10   27.82    1.32
  10   0 -10   25.42    1.02
  11   0  -1    0.11    0.06
 -11   0  -1    0.03    0.07
  11   0   1   -0.02    0.09
  11   0  -1    0.16    0.09
 -11   0  -1    0.07    0.05
  11   0   1    0.03    0.08
  11   0   1    0.04    0.05
 -11   0   1    0.07    0.06
 -11   0   1    0.03    0.08
  11   0  -1   -0.08    0.05
  11   0   1    0.00    0.05
 -11   0  -1    0.18    0.07
 -11   0  -1    0.14    0.08
 -11   0  -1   -0.03    0.05
  11   0  -1    0.04    0.08
  11   0   1   -0.12    0.06
  11   0   1    0.08    0.06
  11   0  -1    0.05    0.05
  11   0  -1    0.08    0.05
  11   0   1    0.02    0.08
 -11   0   1    0.09    0.06
  11   0   3    0.12    0.10
 -11   0  -3    0.01    0.06
  11   0  -3    0.03    0.05
  11   0   3   -0.05    0.10
 -11   0   3    0.16    0.07
  11   0  -3    0.14    0.11
  11   0   3    0.00    0.07
 -11   0   3    0.18    0.10
  11   0  -3    0.17    0.07
 -11   0  -3    0.10    0.09
  11   0   3    0.41    0.11
 -11   0  -3    0.18    0.11
  11   0  -3    0.16    0.08
  11   0   3    0.21    0.08
  11   0  -3    0.22    0.08
 -11   0  -3    0.18    0.09
  11   0   3    0.06    0.08
  11   0  -3    0.17    0.07
  11   0   5    0.04    0.07
  11   0   5    0.05    0.08
 -11   0   5    0.15    0.11
  11   0  -5   -0.12    0.09
  11   0   5   -0.15    0.08
 -11   0  -5    0.00    0.08
  11   0   5   -0.07    0.10
 -11   0   5    0.00    0.08
 -11   0  -5    0.05    0.13
 -11   0  -5    0.11    0.14
 -11   0  -5   -0.04    0.09
  11   0  -5    0.06    0.07
  11   0  -5    0.06    0.09
 -11   0  -7   -0.16    0.15
  11   0  -7    0.32    0.12
  11   0   7   -0.06    0.14
  11   0  -7   -0.08    0.12
 -11   0  -7    0.16    0.17
  11   0   7    0.38    0.18
  11   0  -7    0.04    0.14
 -11   0  -7    0.08    0.13
 -11   0  -7    0.17    0.12
  11   0  -7    0.09    0.12
  11   0  -9    0.19    0.18
  11   0  -9   -0.15    0.14
  11   0  -9    0.15    0.13
 -11   0  -9    0.27    0.16
  11   0   9   -0.03    0.17
 -11   0  -9    0.07    0.14
 -11   0  -9    0.09    0.18
  11   0  -9    0.20    0.15
 -12   0   0   13.44    0.47
  12   0   0   13.65    0.64
 -12   0   0   12.10    0.57
  12   0   0   12.39    0.44
  12   0   0   12.90    0.47
  12   0   0   14.03    0.64
 -12   0   0   12.55    0.46
  12   0   0   12.44    0.61
 -12   0   0   13.32    0.56
 -12   0   2    1.41    0.12
  12   0   2    1.02    0.21
  12   0   2    1.01    0.17
  12   0  -2    1.71    0.16
  12   0   2    1.12    0.15
  12   0  -2    1.43    0.19
 -12   0   2    1.01    0.13
 -12   0  -2    1.38    0.20
 -12   0  -2    1.18    0.16
 -12   0   2    1.33    0.16
  12   0  -2    1.34    0.13
  12   0   2    1.35    0.19
  12   0   2    1.53    0.25
 -12   0  -2    1.42    0.31
  12   0   2    1.01    0.17
 -12   0   2    1.95    0.23
  12   0  -2    0.88    0.17
  12   0  -2    1.35    0.19
  12   0  -4   44.95    1.20
  12   0  -4   42.74    1.19
  12   0   4   43.77    1.52
  12   0   4   42.58    1.29
 -12   0  -4   44.44    1.51
  12   0  -4   35.62    1.50
  12   0  -4   43.90    1.18
  12   0  -4   45.31    1.47
 -12   0  -4   44.53    1.24
  12   0   4   43.69    1.29
 -12   0   4   44.54    1.38
  12   0   4   43.01    1.36
 -12   0  -4   44.47    1.37
  12   0   4   41.24    1.50
 -12   0   4   43.36    1.27
  12   0  -4   44.46    1.19
  12   0   6    3.71    0.38
 -12   0  -6    4.10    0.34
  12   0  -6    3.90    0.41
 -12   0  -6    3.40    0.43
  12   0   6    3.36    0.41
  12   0  -6    3.79    0.29
  12   0   6    3.35    0.23
 -12   0  -6    4.08    0.38
  12   0   6    3.35    0.28
  12   0  -8    2.61    0.29
 -12   0  -8    2.93    0.34
  12   0  -8    2.34    0.35
 -12   0  -8    3.00    0.47
  12   0   8    1.86    0.31
  12   0  -8    3.08    0.38
  12   0  -8    2.81    0.34
 -12   0  -8    2.66    0.35
  12   0   8    1.72    0.33
  12   0 -10    0.60    0.23
  12   0 -10    0.37    0.30
 -12   0 -10    0.66    0.24
  12   0 -10    0.75    0.22
 -12   0 -10    0.44    0.20
 -12   0 -10    0.98    0.30
 -13   0   1    0.04    0.05
  13   0  -1    0.43    0.12
  13   0  -1    0.01    0.05
  13   0   1    0.06    0.07
 -13   0  -1   -0.02    0.11
  13   0  -1   -0.09    0.07
 -13   0  -1   -0.04    0.05
 -13   0  -1    0.09    0.08
  13   0   1    0.06    0.10
 -13   0   1    0.12    0.08
 -13   0   1    0.00    0.08
 -13   0  -1    0.09    0.07
  13   0   1   -0.09    0.08
  13   0  -1    0.04    0.08
  13   0   1    0.11    0.11
 -13   0   1   -0.02    0.05
 -13   0   3    0.12    0.07
  13   0  -3    0.07    0.11
 -13   0   3    0.00    0.09
  13   0   3    0.16    0.11
  13   0   3    0.05    0.08
  13   0  -3   -0.13    0.06
  13   0  -3   -0.09    0.06
  13   0   3    0.05    0.12
 -13   0  -3    0.08    0.10
  13   0  -3   -0.02    0.06
  13   0   3    0.11    0.10
  13   0  -3   -0.01    0.08
  13   0   3    0.04    0.12
 -13   0  -3    0.04    0.07
 -13   0  -3   -0.03    0.07
  13   0  -3    0.20    0.08
 -13   0  -5   -0.08    0.10
  13   0  -5   -0.07    0.06
  13   0  -5    0.10    0.08
 -13   0   5    0.02    0.11
 -13   0  -5   -0.02    0.10
 -13   0   5   -0.12    0.10
  13   0   5    0.07    0.11
  13   0  -5    0.07    0.14
  13   0   5    0.07    0.07
  13   0   5    0.02    0.12
 -13   0  -5    0.18    0.12
  13   0   5   -0.07    0.13
  13   0  -5    0.15    0.08
 -13   0  -7   -0.05    0.18
  13   0  -7    0.05    0.10
  13   0   7    0.18    0.15
  13   0  -7   -0.11    0.12
  13   0  -7    0.28    0.16
  13   0  -7    0.03    0.12
 -13   0  -7    0.02    0.11
  13   0   7    0.09    0.15
 -13   0  -7   -0.21    0.11
  13   0   7    0.14    0.12
  13   0  -9    0.28    0.21
 -13   0  -9   -0.39    0.24
  13   0  -9    0.04    0.14
 -13   0  -9   -0.16    0.16
  13   0   9    0.17    0.20
 -13   0  -9    0.65    0.28
  13   0  -9   -0.08    0.17
  13   0  -9    0.15    0.16
 -14   0   0    2.84    0.29
 -14   0   0    2.47    0.21
  14   0   0    2.37    0.29
  14   0   0    2.83    0.21
 -14   0   0    2.81    0.25
 -14   0   0    2.75    0.27
  14   0   0    2.68    0.31
  14   0   0    3.02    0.23
  14   0   0    2.51    0.31
  14   0   2    1.44    0.19
  14   0  -2    1.04    0.19
 -14   0  -2    1.20    0.23
 -14   0   2    1.47    0.17
  14   0   2    1.77    0.29
 -14   0   2    1.40    0.24
 -14   0   2    1.31    0.17
 -14   0  -2    1.45    0.23
  14   0  -2    1.47    0.24
 -14   0  -2    1.33    0.16
  14   0   2    0.96    0.17
  14   0   2    1.33    0.20
  14   0  -2    0.94    0.20
  14   0  -2    1.09    0.19
  14   0  -2    1.43    0.15
  14   0   2    1.11    0.22
 -14   0   2    1.07    0.15
  14   0   4   41.50    2.14
  14   0   4   50.25    1.55
 -14   0  -4   48.77    1.55
  14   0  -4   49.34    1.40
  14   0  -4   51.18    1.68
  14   0  -4   49.30    1.32
 -14   0  -4   48.95    1.38
  14   0  -4   46.24    1.37
 -14   0   4   50.57    1.57
 -14   0  -4   49.81    1.70
  14   0  -4   49.97    1.38
 -14   0   4   50.02    1.43
  14   0   4   50.48    1.44
 -14   0   6    8.15    0.84
  14   0   6    9.82    0.45
 -14   0  -6   10.33    0.74
  14   0   6    9.86    0.51
  14   0  -6   10.13    0.48
  14   0   6   10.02    0.65
  14   0   6   10.41    0.73
  14   0  -6   10.73    0.68
 -14   0  -6   10.37    0.55
 -14   0  -6   10.61    0.63
  14   0  -8    3.50    0.45
 -14   0  -8    3.19    0.37
 -14   0  -8    2.88    0.39
  14   0  -8    4.31    0.43
 -14   0  -8    3.18    0.56
  14   0  -8    2.83    0.37
  14   0  -8    3.15    0.38
  14   0   8    4.72    0.50
  15   0   1    0.04    0.08
  15   0   1   -0.05    0.09
  15   0  -1    0.01    0.10
 -15   0   1   -0.01    0.07
  15   0   1   -0.09    0.06
  15   0  -1    0.01    0.12
 -15   0   1    0.05    0.08
  15   0  -1   -0.01    0.06
  15   0   1   -0.14    0.13
 -15   0  -1   -0.01    0.06
  15   0   1    0.15    0.13
 -15   0   1   -0.11    0.07
 -15   0  -1    0.19    0.12
 -15   0   1    0.08    0.07
 -15   0  -1    0.01    0.06
  15   0  -1   -0.18    0.09
  15   0  -1    0.15    0.07
 -15   0   3    0.08    0.09
  15   0  -3   -0.04    0.08
 -15   0   3    0.41    0.16
  15   0  -3    0.39    0.09
 -15   0  -3    0.03    0.10
  15   0   3    0.01    0.09
  15   0  -3   -0.02    0.06
  15   0   3   -0.10    0.08
  15   0   3    0.10    0.13
 -15   0  -3    0.24    0.10
  15   0   3    0.46    0.23
 -15   0  -3    0.12    0.11
  15   0  -3    0.15    0.14
 -15   0  -5    0.00    0.12
  15   0  -5    0.10    0.09
 -15   0   5   -0.05    0.11
  15   0   5    0.35    0.18
 -15   0   5    0.29    0.16
  15   0   5    0.11    0.13
 -15   0  -5    0.20    0.18
  15   0  -5   -0.06    0.12
  15   0  -5    0.11    0.13
  15   0   5    0.09    0.11
  15   0  -5    0.19    0.10
 -15   0  -5    0.04    0.09
  15   0  -7    0.25    0.16
  15   0   7    0.29    0.12
  15   0  -7    0.13    0.13
  15   0   7    0.27    0.20
 -15   0  -7   -0.07    0.12
 -15   0  -7    0.20    0.17
  15   0  -7    0.37    0.17
  15   0   7    0.31    0.25
 -15   0  -7    0.09    0.19
  15   0  -7    0.21    0.19
  15   0  -9   -0.37    0.29
  15   0   9   -0.07    0.28
  15   0  -9   -0.05    0.14
  15   0  -9    0.20    0.20
  15   0  -9   -0.05    0.15
 -15   0  -9   -0.20    0.16
 -15   0  -9   -0.14    0.20
 -15   0  -9   -0.10    0.27
 -16   0   0    4.42    0.39
  16   0   0    4.86    0.43
  16   0   0    4.50    0.27
 -16   0   0    4.27    0.43
  16   0   0    4.32    0.29
  16   0   0    4.82    0.43
 -16   0   0    4.09    0.28
  16   0   0    5.52    0.45
 -16   0   0    4.67    0.29
 -16   0  -2   17.75    0.65
 -16   0   2   17.37    0.66
  16   0  -2   16.37    0.59
  16   0  -2   17.61    0.87
  16   0  -2   16.26    0.78
  16   0   2   19.05    0.75
 -16   0  -2   18.70    0.83
  16   0   2   16.34    0.88
 -16   0   2   17.74    0.82
  16   0   2   18.26    0.93
 -16   0  -2   17.33    0.83
  16   0  -2   17.57    0.79
  16   0   2   19.70    0.84
  16   0  -2   17.66    0.65
  16   0  -4   15.01    0.69
  16   0   4   14.48    0.72
  16   0   4   14.77    0.67
  16   0  -4   14.88    0.84
  16   0   4   13.89    0.87
 -16   0   4   13.41    0.62
 -16   0   4   13.29    1.07
 -16   0  -4   14.60    0.76
 -16   0  -4   14.91    0.61
 -16   0  -4   14.07    0.82
  16   0  -4   14.26    0.55
  16   0  -4   14.31    0.64
  16   0  -6   13.19    0.57
 -16   0  -6   13.73    0.65
  16   0   6   13.22    0.78
 -16   0  -6   12.88    0.87
  16   0   6   13.58    0.59
  16   0   6   14.36    0.91
  16   0  -6   13.80    0.83
 -16   0   6   14.01    0.78
 -16   0  -6   14.48    0.78
  16   0  -8   27.48    0.99
  16   0  -8   28.66    1.18
  16   0   8   31.29    1.35
  16   0  -8   29.88    1.26
 -16   0  -8   27.43    1.41
  16   0  -8   29.82    1.32
 -16   0  -8   27.47    1.11
 -16   0  -8   27.32    1.22
 -17   0  -1    0.04    0.08
  17   0  -1   -0.03    0.13
  17   0   1    0.12    0.10
  17   0   1   -0.08    0.16
  17   0   1   -0.03    0.12
 -17   0  -1    0.22    0.17
  17   0   1   -0.04    0.13
  17   0  -1    0.02    0.12
 -17   0   1    0.10    0.14
  17   0  -1   -0.17    0.10
 -17   0   1    0.20    0.11
 -17   0   1   -0.12    0.09
 -17   0  -1   -0.11    0.12
  17   0  -1    0.03    0.08
 -17   0   1    0.02    0.08
 -17   0   3    0.13    0.10
 -17   0  -3    0.03    0.08
  17   0  -3    0.18    0.13
  17   0  -3   -0.12    0.12
  17   0   3    0.45    0.21
  17   0   3    0.07    0.21
 -17   0  -3   -0.16    0.13
  17   0  -3    0.15    0.17
  17   0   3   -0.19    0.10
 -17   0  -3   -0.06    0.13
  17   0   3   -0.11    0.09
 -17   0   3    0.07    0.13
 -17   0  -5    0.28    0.22
 -17   0   5    0.44    0.15
  17   0   5    0.16    0.12
  17   0   5    0.23    0.21
  17   0  -5    0.13    0.16
 -17   0   5    0.15    0.15
  17   0  -5   -0.05    0.08
 -17   0  -5    0.02    0.12
  17   0   5    0.19    0.14
  17   0  -5    0.09    0.11
  17   0  -5    0.06    0.10
 -17   0  -5    0.29    0.16
  17   0  -7    0.19    0.17
  17   0   7   -0.04    0.26
  17   0  -7   -0.10    0.12
 -17   0  -7   -0.27    0.22
 -17   0  -7   -0.11    0.13
  17   0  -7   -0.19    0.11
  17   0   7   -0.13    0.16
 -17   0  -7    0.02    0.17
  17   0   7   -0.19    0.11
  18   0   0    0.65    0.19
 -18   0   0    0.67    0.13
 -18   0   0    0.90    0.19
 -18   0   0    0.63    0.21
  18   0   0    0.64    0.15
  18   0   0    0.70    0.22
  18   0   0    0.71    0.22
 -18   0   2    0.79    0.15
  18   0  -2    0.50    0.20
 -18   0   2    0.71    0.20
  18   0   2    1.27    0.34
 -18   0  -2    0.94    0.19
  18   0   2    0.51    0.20
  18   0   2    1.22    0.22
  18   0  -2    0.88    0.15
  18   0  -2    1.15    0.23
 -18   0  -2    1.06    0.22
  18   0   2    0.84    0.25
  18   0  -2    0.60    0.19
 -18   0  -2    0.65    0.15
 -18   0  -4   23.29    0.85
 -18   0   4   23.05    1.05
  18   0  -4   24.72    0.94
  18   0  -4   23.55    1.13
 -18   0  -4   21.91    1.11
  18   0   4   24.00    1.21
  18   0   4   22.64    1.14
 -18   0  -4   22.63    1.04
  18   0  -4   22.84    0.77
  18   0  -4   21.81    0.92
 -18   0   4   21.96    0.86
  18   0   4   24.34    0.95
 -18   0   6   11.79    0.75
  18   0  -6   10.49    0.92
 -18   0  -6   11.31    0.85
  18   0   6   10.96    0.56
  18   0  -6   11.35    0.47
 -18   0  -6   11.41    0.59
  18   0  -6   11.49    0.77
  18   0   6   10.67    0.71
  18   0  -6   11.88    0.51
  18   0   6   10.56    0.84
  18   0  -6   11.12    0.51
 -19   0  -1    0.15    0.10
 -19   0   1   -0.06    0.09
 -19   0  -1    0.18    0.15
  19   0  -1    0.22    0.16
  19   0  -1    0.06    0.10
  19   0   1    0.11    0.16
  19   0  -1   -0.03    0.12
 -19   0   1    0.15    0.15
  19   0   1    0.09    0.16
  19   0  -1   -0.03    0.16
 -19   0  -1   -0.01    0.17
 -19   0   3    0.12    0.15
 -19   0   3    0.05    0.13
  19   0   3    0.14    0.14
  19   0   3   -0.14    0.18
  19   0   3    0.28    0.13
 -19   0  -3    0.00    0.13
  19   0  -3   -0.25    0.14
  19   0  -3   -0.22    0.16
  19   0  -3   -0.04    0.10
 -19   0  -3   -0.23    0.19
  19   0  -3   -0.01    0.12
 -19   0  -3    0.16    0.12
  19   0  -5    0.23    0.20
 -19   0  -5   -0.08    0.20
  19   0   5   -0.03    0.13
 -19   0   5    0.05    0.15
  19   0  -5    0.05    0.14
 -19   0  -5    0.05    0.12
  19   0   5    0.09    0.23
  19   0   5   -0.07    0.17
  19   0  -5    0.26    0.12
 -19   0   5   -0.27    0.14
 -19   0  -5    0.29    0.26
  19   0  -7    0.02    0.18
 -19   0  -7   -0.09    0.20
  19   0   7    0.19    0.22
  19   0  -7    0.33    0.20
  20   0   0   15.24    0.88
  20   0   0   14.97    0.66
 -20   0   0   15.31    0.64
 -20   0   0   15.74    0.86
  20   0   0   16.97    0.90
 -20   0  -2    2.66    0.27
  20   0   2    2.87    0.39
 -20   0  -2    2.54    0.37
  20   0   2    2.89    0.47
  20   0  -2    2.69    0.37
  20   0  -2    2.27    0.26
 -20   0   2    2.77    0.29
  20   0   2    2.41    0.32
  20   0  -2    2.76    0.40
 -20   0   2    2.48    0.37
  20   0  -4    4.59    0.42
  20   0  -4    4.63    0.44
 -20   0  -4    4.88    0.38
  20   0   4    4.99    0.59
 -20   0   4    4.98    0.41
 -20   0  -4    5.05    0.69
  20   0  -4    5.41    0.33
  20   0   4    4.95    0.46
 -20   0   4    5.39    0.51
  20   0   4    5.10    0.45
 -20   0  -6    0.45    0.18
  20   0   6    0.22    0.19
  20   0   6    0.26    0.31
  20   0  -6    0.16    0.20
  20   0  -6    0.27    0.12
 -20   0   6    0.10    0.21
  20   0   6    0.02    0.31
  20   0  -6    0.15    0.14
  21   0   1    0.13    0.23
 -21   0   1   -0.21    0.11
  21   0  -1   -0.08    0.15
 -21   0   1    0.04    0.15
  21   0  -1    0.18    0.18
  21   0   1   -0.07    0.18
 -21   0  -1    0.10    0.12
 -21   0  -1   -0.03    0.14
  21   0  -3   -0.09    0.12
  21   0  -3    0.41    0.20
  21   0  -3    0.03    0.14
  21   0   3   -0.17    0.20
 -21   0   3    0.07    0.17
 -21   0  -3    0.03    0.15
  21   0   3    0.04    0.17
 -21   0   3   -0.21    0.15
  21   0   5    0.31    0.20
 -21   0   5   -0.17    0.17
  21   0  -5    0.21    0.14
  21   0   5   -0.06    0.15
  21   0   5   -0.08    0.30
 -21   0  -5    0.22    0.17
 -22   0   0   21.26    1.09
  22   0   0   22.58    1.15
 -22   0   0   21.67    0.82
  22   0   0   22.02    0.86
  22   0   0   21.80    1.39
 -22   0   2    3.27    0.37
 -22   0   2    3.87    0.47
 -22   0  -2    4.44    0.49
  22   0  -2    3.84    0.50
 -22   0  -2    3.76    0.33
  22   0   2    3.41    0.39
  22   0  -2    3.30    0.53
  22   0   2    4.01    0.55
  22   0   2    3.84    0.47
 -22   0  -4    1.00    0.21
  22   0   4    0.61    0.23
 -22   0   4    0.79    0.27
  22   0   4    0.90    0.39
  22   0  -4    1.24    0.25
  22   0   4    0.64    0.25
  23   0  -1    0.10    0.23
  23   0   1   -0.01    0.21
  23   0   1    0.09    0.21
  23   0  -1    0.16    0.26
 -23   0   1    0.10    0.18
  23   0   1    0.23    0.38
  23   0   3    0.35    0.19
  23   0   3    0.14    0.32
  23   0   3    0.03    0.20
   0  -1   1   -0.89    0.03
   0  -1  -1   -0.86    0.04
   0  -1   1   -0.99    0.03
   0  -1   1   -0.82    0.03
   0  -1   1   -0.97    0.03
   0   1   1   -1.02    0.03
   0   1   1   -1.02    0.03
   0  -1   3    0.02    0.03
   0  -1  -3   -0.01    0.02
   0  -1  -3    0.02    0.03
   0  -1  -3    0.01    0.03
   0  -1   3    0.02    0.03
   0  -1  -3    0.02    0.03
   0   1   3    0.24    0.05
   0   1   3    0.24    0.04
   0  -1  -3    0.01    0.03
   0  -1   3    0.13    0.04
   0  -1   3    0.00    0.03
   0  -1  -3    0.06    0.03
   0  -1   3   -0.01    0.03
   0  -1   3   -0.02    0.02
   0   1  -5    0.00    0.03
   0   1  -5    0.03    0.06
   0   1   5    0.05    0.04
   0  -1   5    0.09    0.04
   0   1  -5    0.04    0.06
   0  -1  -5    0.19    0.07
   0   1  -5    0.04    0.05
   0  -1  -5    0.06    0.06
   0   1   5    0.00    0.06
   0  -1  -5    0.07    0.06
   0   1  -5   -0.03    0.06
   0   1  -5    0.12    0.08
   0  -1   5    0.01    0.04
   0   1  -5    0.19    0.08
   0  -1  -5    0.00    0.08
   0  -1   5    0.09    0.05
   0  -1  -5    0.11    0.06
   0  -1   5    0.02    0.06
   0  -1   5    0.09    0.04
   0  -1  -5    0.06    0.03
   0   1   5    0.02    0.04
   0   1   5    0.15    0.06
   0  -1  -7    0.09    0.08
   0  -1  -7   -0.03    0.07
   0   1   7    0.08    0.05
   0   1  -7    0.37    0.10
   0   1  -7    0.07    0.08
   0   1  -7    0.14    0.05
   0  -1  -7   -0.08    0.06
   0   1  -7    0.09    0.08
   0  -1  -7    0.04    0.09
   0   1  -7    0.03    0.08
   0  -1   7    0.07    0.09
   0   1   9    0.04    0.11
   0  -1  -9    0.10    0.11
   0  -1   9   -0.01    0.12
   0   1  -9    0.04    0.10
   0   1  -9    0.27    0.15
   0  -1  -9    0.04    0.11
   0  -1  -9   -0.03    0.11
   0   1  -9   -0.04    0.11
   0   1  -9   -0.11    0.10
   0  -1  -9   -0.10    0.11
   0  -1  11    0.35    0.32
   0   1 -11   -0.16    0.16
   0  -1 -11    0.07    0.13
   0  -1 -11   -0.28    0.13
   0   1 -11   -0.01    0.14
   0   1  11   -0.43    0.20
   0   1 -11   -0.02    0.15
   0  -1 -11   -0.05    0.15
  -1  -1  -2   94.10    2.15
   1  -1   2   94.71    2.05
  -1   1   2   92.73    2.14
  -1   1   2   90.47    2.04
   1  -1   2   93.47    2.15
  -1   1   2   93.67    2.04
  -1  -1  -2   93.40    2.14
   1   1  -2   94.50    2.05
   1   1  -2   95.32    2.06
  -1  -1  -2   94.02    2.14
   1   1  -2   94.06    2.09
  -1  -1  -2   94.36    2.14
   1  -1   2   92.83    2.14
   1  -1   2   93.61    2.10
   1   1  -2   95.68    2.14
   1   1  -2   95.89    2.14
   1  -1   2   92.65    2.13
  -1   1   2   93.70    2.13
   1   1  -2   97.17    2.11
  -1   1   2   93.33    2.13
  -1  -1  -2   92.81    2.12
   1   1  -2   94.79    2.14
   1  -1  -2   95.71    2.08
   1  -1  -2   96.76    2.13
   1   1   2   92.93    2.13
   1   1   2   93.19    2.15
  -1  -1   2   94.69    2.10
   1   1   2   91.77    2.14
  -1   1  -2   95.59    2.15
  -1   1  -2   94.04    2.05
  -1  -1   2   87.97    2.23
  -1   1  -2   93.20    2.11
   1  -1  -2   94.67    2.07
  -1   1  -2   92.31    2.14
  -1   1  -2   97.86    2.15
   1  -1  -2   94.04    2.14
   1   1   2   90.85    2.12
   1  -1  -2   95.30    2.13
  -1  -1   2   92.39    2.14
  -1   1  -2   92.69    2.14
   1  -1  -2   94.37    2.06
   1   1  -4   65.16    1.54
   1  -1   4   67.14    1.62
  -1  -1  -4   65.84    1.64
  -1  -1  -4   67.20    1.66
  -1  -1  -4   64.12    1.67
   1   1  -4   66.04    1.68
  -1   1   4   66.82    1.65
   1   1  -4   64.84    1.59
   1  -1   4   66.33    1.51
   1   1  -4   64.63    1.62
   1  -1   4   69.00    1.61
  -1   1   4   67.97    1.50
   1  -1   4   66.02    1.70
  -1   1   4   69.03    1.69
  -1  -1  -4   64.67    1.69
   1  -1   4   68.59    1.60
  -1  -1  -4   65.72    1.67
  -1   1   4   67.29    1.49
   1   1  -4   65.29    1.59
   1  -1   4   66.81    1.69
   1   1  -4   65.60    1.69
  -1   1  -4   65.44    1.49
   1   1   4   66.13    1.64
   1  -1  -4   65.13    1.59
   1  -1  -4   64.33    1.68
   1   1   4   68.27    1.61
  -1   1  -4   66.47    1.66
   1   1   4   67.38    1.62
   1  -1  -4   65.16    1.66
  -1  -1   4   67.30    1.57
  -1   1  -4   66.15    1.69
  -1   1  -4   63.47    1.68
   1  -1  -4   66.28    1.52
  -1  -1   4   66.08    1.68
  -1   1  -4   65.57    1.67
   1  -1  -4   64.73    1.63
   1  -1  -4   58.69    1.68
   1  -1  -4   64.43    1.67
   1  -1  -4   64.95    1.54
  -1  -1   4   68.02    1.63
  -1   1  -4   66.90    1.64
   1   1  -6   34.44    1.13
  -1  -1  -6   37.41    1.13
  -1  -1  -6   36.18    1.18
   1  -1   6   37.45    1.10
  -1   1   6   37.93    1.18
   1   1  -6   35.51    0.93
   1   1  -6   36.14    1.17
   1   1  -6   36.06    1.05
   1  -1   6   37.76    1.00
  -1  -1  -6   37.62    1.13
  -1   1   6   36.10    1.11
   1   1  -6   37.75    1.08
  -1  -1  -6   36.26    1.15
   1   1   6   36.70    1.00
  -1   1  -6   36.22    1.12
  -1   1  -6   35.73    0.87
  -1  -1   6   37.67    0.99
   1   1   6   34.53    1.09
  -1   1  -6   36.25    1.46
   1  -1  -6   35.35    1.10
  -1  -1   6   38.71    1.20
   1  -1  -6   33.24    0.99
   1  -1  -6   36.77    0.95
   1  -1  -6   36.26    1.18
  -1   1  -6   36.99    1.14
   1   1   6   39.31    1.21
  -1  -1   6   37.05    1.10
   1  -1  -6   36.68    1.08
   1  -1  -6   36.92    1.06
   1   1  -8   26.53    0.94
   1   1  -8   26.17    0.75
   1   1  -8   26.93    0.93
   1   1  -8   26.79    1.05
  -1  -1  -8   26.10    0.97
  -1   1   8   26.40    1.05
  -1  -1  -8   27.35    1.07
   1  -1   8   26.30    1.08
   1   1  -8   24.68    0.70
  -1  -1  -8   25.44    1.00
  -1  -1  -8   25.33    0.98
   1   1  -8   26.60    0.97
   1  -1  -8   27.70    1.08
  -1   1  -8   26.47    0.98
   1  -1  -8   27.13    0.96
  -1   1  -8   25.93    0.98
  -1  -1   8   26.08    1.05
   1  -1  -8   26.26    0.98
   1   1   8   26.71    1.07
  -1   1  -8   26.54    1.05
  -1   1  -8   25.92    0.99
   1  -1  -8   26.12    0.92
   1   1 -10    3.50    0.39
   1   1 -10    4.07    0.43
  -1  -1 -10    3.70    0.39
  -1  -1 -10    3.86    0.43
   1   1 -10    3.69    0.36
   1  -1  10    3.60    0.43
  -1   1  10    4.02    0.45
  -1  -1 -10    3.41    0.39
   1   1 -10    3.65    0.38
  -1  -1 -10    3.29    0.38
  -1   1 -10    4.43    0.46
  -1   1 -10    3.59    0.39
   1  -1 -10    2.80    0.35
  -1   1 -10    3.95    0.39
   1  -1 -10    3.49    0.37
   1  -1 -10    3.55    0.42
  -1  -1  10    3.19    0.40
   1  -1 -10    3.59    0.34
   1   1  10    3.80    0.46
  -1   1 -10    3.50    0.40
   2   1  -3   32.36    0.76
   2   1  -3   32.66    0.85
   2   1  -3   31.37    0.88
  -2   1   3   31.45    0.86
  -2  -1  -3   32.32    0.91
  -2  -1  -3   31.62    0.87
   2   1  -3   31.80    0.83
   2   1  -3   31.80    0.76
  -2  -1  -3   32.60    0.92
   2   1  -3   34.22    0.85
  -2  -1  -3   32.40    0.89
   2   1  -3   32.38    0.87
   2  -1   3   30.88    0.85
   2   1  -3   31.47    0.87
   2  -1   3   31.61    0.75
  -2   1   3   32.76    0.89
  -2   1  -3   32.30    0.89
   2  -1  -3   32.57    0.77
  -2   1  -3   31.47    0.85
   2  -1  -3   31.26    0.82
  -2   1  -3   31.36    0.75
   2   1   3   32.30    0.88
   2  -1  -3   32.19    0.88
   2  -1  -3   32.04    0.78
   2  -1  -3   32.85    0.87
  -2  -1   3   32.70    0.85
  -2   1  -3   31.20    0.90
   2   1   3   31.78    0.86
  -2   1  -3   31.83    0.91
   2  -1  -3   31.35    0.86
   2  -1  -3   32.93    0.87
   2   1   3   31.70    0.89
   2  -1  -3   32.30    0.83
  -2   1  -3   32.11    0.89
  -2   1   5   13.36    0.54
   2   1  -5   12.88    0.44
   2   1  -5   12.02    0.63
  -2  -1  -5   12.47    0.54
   2  -1   5   12.68    0.63
  -2  -1  -5   12.61    0.52
   2   1  -5   12.49    0.49
   2  -1   5   12.74    0.48
   2   1  -5   11.65    0.61
  -2  -1  -5   12.69    0.54
  -2  -1  -5   12.68    0.55
   2   1  -5   13.03    0.45
   2   1  -5   12.23    0.49
   2   1  -5   12.46    0.42
  -2  -1  -5   12.23    0.53
   2  -1   5   12.04    0.53
   2   1  -5   12.65    0.54
  -2  -1  -5   11.99    0.58
   2  -1   5   12.81    0.50
   2  -1   5   12.61    0.48
   2  -1  -5   12.34    0.53
  -2   1  -5   12.21    0.53
  -2   1  -5   13.05    0.54
  -2   1  -5   13.47    0.52
   2  -1  -5   12.19    0.54
   2  -1  -5   12.90    0.51
   2   1   5   12.08    0.59
  -2  -1   5   13.39    0.46
   2  -1  -5   13.16    0.52
  -2   1  -5   12.84    0.55
   2  -1  -5   13.10    0.53
   2   1   5   12.22    0.50
   2   1   5   13.13    0.50
   2  -1  -5   12.50    0.44
   2  -1  -5   12.95    0.44
   2  -1  -5   12.55    0.42
   2   1   5   12.72    0.48
  -2  -1   5   13.16    0.54
   2  -1  -5   12.80    0.45
   2  -1   7   17.63    0.62
  -2  -1  -7   16.99    0.72
   2   1  -7   17.20    0.55
  -2  -1  -7   17.69    0.78
   2   1  -7   17.92    0.66
   2   1  -7   17.68    0.71
  -2  -1  -7   17.78    0.74
   2   1  -7   17.79    0.64
  -2  -1  -7   17.56    0.77
   2   1  -7   17.83    0.60
  -2   1   7   18.10    0.77
  -2   1  -7   17.92    0.72
   2  -1  -7   16.91    0.53
  -2   1  -7   18.13    0.76
  -2   1  -7   17.64    0.76
   2  -1  -7   17.46    0.71
   2   1   7   17.45    0.63
   2   1   7   18.11    0.80
  -2   1  -7   17.52    0.77
  -2  -1   7   18.07    0.78
   2  -1  -7   18.05    0.79
   2  -1  -7   17.95    0.57
   2  -1  -7   18.33    0.68
   2  -1  -7   17.69    0.64
   2   1  -9   10.40    0.40
  -2  -1  -9   11.02    0.66
  -2  -1  -9    9.46    0.60
   2   1  -9   10.26    0.53
  -2  -1  -9    9.64    0.60
   2   1  -9    9.67    0.51
   2  -1   9    9.59    0.66
  -2   1   9   10.38    0.65
   2   1  -9   10.92    0.59
   2   1  -9   11.46    0.67
  -2  -1  -9   10.18    0.64
  -2   1  -9   10.25    0.63
   2  -1  -9   10.50    0.66
   2  -1  -9   11.45    0.57
   2  -1  -9   10.15    0.60
  -2   1  -9    9.76    0.60
  -2   1  -9   10.82    0.66
  -2  -1   9    9.47    0.63
   2   1   9   10.59    0.68
  -2   1  -9   10.14    0.59
   2  -1  -9   10.41    0.52
  -2  -1 -11   13.15    0.79
   2   1 -11   12.91    0.65
   2  -1  11   12.85    0.86
  -2  -1 -11   13.13    0.76
   2   1 -11   13.76    0.68
  -2   1  11   13.62    0.90
  -2  -1 -11   12.02    0.80
   2   1 -11   14.57    0.89
   2   1 -11   12.33    0.72
   2   1  11   13.63    0.87
   2  -1 -11   13.29    0.76
   2  -1 -11   12.17    0.63
  -2  -1  11   11.55    1.07
   2  -1 -11   12.26    0.66
  -2   1 -11   12.11    0.77
  -2   1 -11   12.25    0.73
  -2   1 -11   12.01    0.80
   2  -1 -11   12.89    0.84
  -3  -1   0    6.51    0.22
  -3  -1   0    6.35    0.24
  -3  -1   0    6.56    0.20
   3   1   0    6.44    0.17
   3   1   0    6.35    0.23
   3  -1   0    6.46    0.20
   3   1   0    5.66    0.22
  -3   1   0    6.44    0.23
  -3   1   0    6.35    0.22
  -3  -1   0    6.45    0.18
  -3   1   0    6.64    0.23
   3   1   0    6.21    0.23
   3  -1   0    7.21    0.24
  -3  -1   0    6.51    0.23
  -3   1   0    5.65    0.21
   3  -1   0    6.30    0.18
  -3   1   0    6.55    0.18
   3  -1   0    6.45    0.22
   3   1  -2  661.91   14.56
  -3  -1  -2  679.63   14.41
   3   1  -2  688.99   14.52
  -3  -1  -2  679.56   14.58
   3  -1   2  707.94   14.57
   3  -1   2  689.62   14.57
  -3  -1   2  674.39   14.48
  -3   1  -2  707.00   14.62
   3  -1  -2  690.53   14.47
   3   1   2  617.28   14.74
   3  -1  -2  624.21   14.67
   3  -1  -2  673.76   14.51
  -3   1  -2  677.51   14.47
   3   1   2  670.58   14.60
  -3   1  -2  687.43   14.62
   3   1   2  690.02   14.45
   3  -1  -2  663.06   14.50
  -3  -1   2  675.68   14.52
   3   1   2  700.38   14.62
  -3   1   4   13.75    0.50
   3  -1   4   12.96    0.49
   3  -1   4   13.30    0.53
  -3  -1  -4   14.02    0.52
   3  -1   4   14.49    0.56
  -3  -1  -4   14.23    0.56
   3  -1   4   13.26    0.53
   3   1  -4   13.52    0.39
   3   1  -4   13.71    0.38
  -3  -1  -4   14.74    0.55
   3   1  -4   13.18    0.51
   3   1  -4   14.23    0.53
   3   1  -4   14.05    0.49
   3  -1   4   12.93    0.42
   3   1  -4   13.32    0.46
   3   1  -4   13.65    0.51
  -3  -1  -4   14.68    0.58
   3   1  -4   13.65    0.49
   3  -1  -4   14.10    0.51
   3  -1  -4   13.58    0.54
   3  -1  -4   14.70    0.52
   3  -1  -4   13.70    0.47
  -3  -1   4   13.66    0.49
   3  -1  -4   14.31    0.41
   3  -1  -4   14.80    0.52
  -3   1  -4   13.21    0.52
   3  -1  -4   14.24    0.40
  -3   1  -4   13.46    0.52
   3  -1  -4   14.01    0.48
  -3   1  -4   13.59    0.55
   3   1   4   13.86    0.50
  -3   1  -4   13.62    0.50
   3  -1  -4   15.30    0.53
  -3   1  -4   13.31    0.55
   3   1   4   12.93    0.51
   3   1   4   12.76    0.52
  -3  -1   4   13.60    0.52
  -3   1  -4   13.37    0.37
   3  -1   6    4.79    0.32
   3   1  -6    5.47    0.38
  -3  -1  -6    5.52    0.38
   3   1  -6    5.42    0.33
  -3  -1  -6    5.70    0.38
  -3  -1  -6    5.45    0.39
   3  -1   6    5.85    0.36
   3   1  -6    5.31    0.27
   3   1  -6    5.63    0.28
  -3   1   6    5.31    0.36
   3   1  -6    5.92    0.32
  -3  -1  -6    5.68    0.36
   3   1  -6    6.33    0.54
   3   1  -6    5.54    0.28
   3  -1  -6    5.07    0.35
   3  -1  -6    5.75    0.28
   3  -1  -6    5.58    0.29
   3  -1  -6    5.65    0.29
   3  -1  -6    5.94    0.36
  -3   1  -6    5.43    0.37
  -3  -1   6    5.25    0.36
   3  -1  -6    5.94    0.35
   3  -1  -6    5.11    0.27
   3   1   6    6.99    0.47
   3   1   6    5.11    0.38
  -3   1  -6    5.78    0.36
  -3   1  -6    5.59    0.39
  -3   1  -6    5.56    0.38
   3   1   6    4.75    0.32
   3  -1  -6    5.85    0.39
   3   1  -8    0.02    0.09
  -3  -1  -8   -0.05    0.11
  -3   1   8    0.07    0.10
   3  -1   8   -0.01    0.13
   3   1  -8    0.41    0.17
   3   1  -8    0.30    0.13
   3  -1   8    0.07    0.10
   3   1  -8    0.08    0.09
  -3  -1  -8    0.06    0.10
  -3  -1  -8    0.08    0.14
   3   1  -8    0.05    0.09
  -3  -1  -8    0.17    0.13
   3   1   8   -0.04    0.10
   3  -1  -8    0.18    0.13
  -3   1  -8   -0.04    0.11
  -3   1  -8    0.24    0.12
  -3  -1   8   -0.08    0.09
   3  -1  -8    0.09    0.09
   3   1   8    0.03    0.12
   3  -1  -8    0.15    0.07
   3  -1  -8    0.20    0.15
  -3   1  -8    0.15    0.12
   3  -1  -8    0.05    0.08
   3  -1  -8    0.09    0.09
  -3   1  -8    0.26    0.14
  -3  -1 -10    4.57    0.44
  -3  -1 -10    4.60    0.48
   3   1 -10    5.36    0.50
   3   1 -10    4.82    0.36
  -3  -1 -10    4.87    0.46
  -3  -1 -10    3.51    0.54
   3   1 -10    4.28    0.36
   3   1 -10    4.70    0.43
  -3   1  10    5.29    0.50
   3  -1  10    4.91    0.51
   3   1  10    3.95    0.46
   3  -1 -10    4.43    0.36
  -3   1 -10    4.42    0.46
   3  -1 -10    4.98    0.44
   3  -1 -10    4.51    0.48
  -3  -1  10    4.92    0.47
  -3   1 -10    4.42    0.46
   3  -1 -10    4.55    0.35
  -3   1 -10    4.08    0.47
  -3   1 -10    4.77    0.44
  -4   1   1   51.45    1.11
  -4   1   1   49.73    1.12
  -4  -1  -1   47.16    1.14
   4   1  -1   50.08    1.15
  -4  -1  -1   48.23    1.17
   4   1  -1   49.84    1.12
  -4  -1  -1   49.57    1.23
   4   1  -1   48.81    1.17
   4  -1   1   49.37    1.15
  -4   1   1   49.68    1.13
   4  -1   1   50.28    1.24
   4  -1   1   42.47    1.32
  -4   1   1   49.37    1.15
   4  -1   1   45.24    1.26
   4  -1   1   50.71    1.17
   4  -1   1   50.34    1.15
   4   1  -1   49.96    1.14
  -4  -1  -1   48.44    1.23
  -4  -1  -1   48.93    1.12
   4   1  -1   48.44    1.14
  -4  -1   1   50.01    1.22
  -4   1  -1   49.74    1.15
   4  -1  -1   42.86    1.29
   4  -1  -1   48.20    1.14
   4   1   1   48.82    1.18
   4   1   1   51.32    1.18
   4   1   1   45.50    1.34
  -4  -1   1   52.28    1.18
  -4  -1   1   50.53    1.10
  -4  -1   1   49.65    1.14
   4  -1  -1   46.06    1.11
  -4   1  -1   48.89    1.18
   4  -1  -1   48.75    1.13
  -4  -1   1   47.17    1.13
  -4   1  -1   47.69    1.15
   4   1   1   42.59    1.34
   4   1   1   50.27    1.25
  -4   1  -1   48.51    1.24
   4  -1  -1   50.54    1.13
   4   1   1   49.89    1.15
  -4   1  -1   49.28    1.19
   4   1   1   50.61    1.17
  -4  -1   1   48.94    1.09
  -4   1   3   11.32    0.43
  -4   1   3   11.32    0.43
   4  -1   3   11.38    0.47
  -4  -1  -3   11.68    0.34
  -4  -1  -3   11.79    0.48
   4   1  -3   11.70    0.42
  -4  -1  -3   11.53    0.43
   4  -1   3   11.17    0.43
  -4  -1  -3   10.85    0.42
   4  -1   3   11.50    0.47
   4   1  -3   11.80    0.41
   4  -1   3   11.01    0.42
  -4  -1  -3   11.66    0.44
   4  -1   3   11.33    0.33
   4   1  -3   11.95    0.43
   4   1  -3   11.59    0.41
  -4  -1  -3   12.37    0.50
   4  -1   3   11.42    0.45
  -4   1   3   11.76    0.40
  -4  -1   3   11.81    0.42
   4  -1  -3   11.82    0.43
  -4   1  -3   11.34    0.42
  -4   1  -3   11.40    0.35
   4   1   3   11.36    0.35
   4   1   3   11.28    0.47
  -4   1  -3   11.94    0.49
   4  -1  -3   12.05    0.41
   4  -1  -3   11.61    0.42
  -4  -1   3   10.97    0.41
   4   1   3   11.05    0.43
  -4   1  -3   11.13    0.43
  -4  -1   3   12.72    0.43
   4  -1  -3   12.03    0.43
   4  -1  -3   11.55    0.43
   4   1   3   10.96    0.46
   4   1   3   11.16    0.42
  -4   1  -3   11.04    0.47
  -4  -1   3   11.05    0.44
   4   1  -5   83.25    2.00
  -4  -1  -5   79.29    2.10
  -4  -1  -5   82.64    2.17
  -4  -1  -5   81.65    2.14
  -4   1   5   83.67    2.07
   4   1  -5   68.84    2.37
   4  -1   5   83.80    2.14
  -4  -1  -5   75.79    2.10
  -4  -1  -5   79.46    2.07
   4   1  -5   82.67    2.04
   4   1  -5   82.85    1.86
   4  -1   5   82.24    2.13
   4  -1   5   81.48    2.11
   4  -1   5   72.02    2.04
   4   1  -5   81.07    2.12
   4   1  -5   80.83    2.10
   4   1  -5   84.70    2.05
  -4  -1   5   85.54    2.04
   4  -1  -5   83.16    2.05
   4  -1  -5   80.07    2.08
  -4   1  -5   81.10    2.06
   4  -1  -5   82.10    2.00
   4  -1  -5   76.15    2.14
  -4   1  -5   85.09    2.19
   4   1   5   80.36    2.11
  -4   1  -5   79.52    2.09
  -4   1  -5   81.01    1.83
  -4   1  -5   82.03    2.16
   4  -1  -5   81.77    2.06
  -4   1  -5   84.14    2.10
   4  -1  -5   79.40    1.97
   4   1   5   80.90    2.13
   4   1   5   82.03    2.14
  -4  -1   5   83.89    2.07
   4  -1  -5   81.80    1.86
   4  -1  -5   80.31    2.05
   4   1   5   80.52    2.06
   4  -1  -5   83.95    1.86
   4   1  -7   17.32    0.65
  -4  -1  -7   17.84    0.82
   4  -1   7   17.95    0.70
   4   1  -7   17.21    0.70
   4   1  -7   17.89    0.59
   4   1  -7   18.11    0.58
  -4   1   7   17.70    0.75
  -4  -1  -7   18.09    0.78
  -4  -1  -7   17.29    0.78
  -4  -1  -7   16.92    0.73
   4   1  -7   17.15    0.77
   4   1  -7   17.17    0.61
   4   1   7   17.61    0.70
   4  -1  -7   18.38    0.62
  -4   1  -7   17.94    0.79
   4  -1  -7   17.34    0.63
   4   1   7   18.00    0.81
  -4   1  -7   17.39    0.76
  -4   1  -7   18.11    0.81
   4  -1  -7   17.43    0.58
  -4   1  -7   18.06    0.74
   4  -1  -7   17.20    0.60
   4  -1  -7   17.63    0.79
   4  -1  -7   17.32    0.72
  -4  -1   7   17.80    0.76
   4   1  -9    9.30    0.44
  -4  -1  -9   10.31    0.66
  -4  -1  -9    8.44    0.58
   4  -1   9   10.16    0.67
  -4   1   9    9.02    0.62
   4   1  -9    9.52    0.46
  -4  -1  -9    9.65    0.63
  -4  -1  -9   10.03    0.65
   4   1  -9    9.41    0.63
   4   1  -9    9.31    0.55
   4   1  -9    9.33    0.44
   4  -1   9    8.83    0.48
   4   1   9    9.19    0.66
  -4   1  -9    9.78    0.62
   4  -1  -9    9.51    0.47
  -4   1  -9    8.14    0.59
  -4  -1   9   10.09    0.63
   4  -1  -9    8.70    0.43
   4  -1  -9    9.85    0.65
   4  -1  -9    9.07    0.57
   4   1   9    8.37    0.48
   4  -1  -9    9.32    0.38
  -4   1  -9    9.37    0.60
   4  -1  -9    9.43    0.41
  -4   1  -9    9.82    0.64
  -4  -1 -11    1.53    0.27
   4  -1  11    1.34    0.34
  -4  -1 -11    1.18    0.35
  -4  -1 -11    2.01    0.34
   4   1 -11    1.60    0.22
   4   1 -11    1.09    0.26
   4   1 -11    1.72    0.34
   4   1 -11    1.89    0.24
  -4   1  11    1.56    0.31
  -4   1 -11    1.65    0.30
   4   1  11    1.21    0.28
   4  -1 -11    1.65    0.25
   4  -1 -11    1.25    0.28
  -4   1 -11    2.21    0.39
  -4  -1  11    1.44    0.43
   4  -1 -11    1.68    0.34
  -4   1 -11    2.16    0.51
   5  -1   0  299.67    6.59
  -5   1   0  307.32    6.56
   5   1   0  303.38    6.54
   5  -1   0  304.43    6.52
  -5   1   0  298.64    6.46
   5   1   0  293.94    6.59
   5  -1   0  296.23    6.62
   5   1   0  302.60    6.59
  -5  -1   0  300.32    6.53
  -5   1   0  306.16    6.58
   5   1   0  301.74    6.59
   5   1   0  301.43    6.59
  -5  -1   0  308.73    6.61
   5  -1   0  305.28    6.64
  -5  -1   0  305.44    6.59
   5   1   0  298.32    6.49
   5  -1   0  303.14    6.63
   5  -1   0  301.56    6.51
  -5   1   0  301.51    6.49
  -5   1   0  300.23    6.59
  -5  -1   0  305.29    6.51
   5   1   0  295.89    6.46
  -5  -1  -2   89.68    2.06
   5   1  -2   90.79    1.96
   5  -1   2   86.93    2.09
   5  -1   2   86.10    2.09
  -5   1   2   90.17    2.09
   5  -1   2   91.14    2.04
   5   1  -2   90.29    2.06
   5   1  -2   88.46    2.04
   5   1  -2   89.01    2.03
   5  -1   2   89.59    2.08
   5   1  -2   88.06    1.95
  -5  -1  -2   87.73    2.07
  -5   1   2   89.58    2.05
   5   1  -2   90.07    2.13
  -5  -1  -2   90.49    2.20
  -5  -1  -2   88.07    2.10
   5  -1  -2   90.40    2.02
  -5  -1   2   89.53    2.05
   5  -1  -2   89.76    2.10
  -5   1  -2   87.83    2.05
  -5   1  -2   89.36    2.17
  -5   1  -2   88.03    2.04
   5  -1  -2   88.82    2.14
   5  -1  -2   89.73    2.15
  -5   1  -2   88.64    2.08
   5   1   2   89.13    2.06
   5  -1  -2   88.83    2.03
   5   1   2   90.05    2.02
  -5  -1   2   90.05    2.09
   5  -1  -2   89.81    2.05
   5  -1  -2   90.24    1.98
  -5   1  -2   89.03    2.05
   5  -1  -2   87.56    1.99
  -5   1  -2   79.35    2.33
   5   1   2   81.94    2.32
   5   1   2   87.25    2.08
   5   1   2   88.60    2.09
   5   1  -4   19.49    0.64
  -5   1   4   19.53    0.67
  -5  -1  -4   18.02    0.71
  -5  -1  -4   18.51    0.65
  -5  -1  -4   18.83    0.74
   5  -1   4   18.74    0.51
   5   1  -4   19.13    0.63
   5  -1   4   18.66    0.64
  -5   1   4   18.62    0.62
  -5  -1  -4   19.41    0.66
   5  -1   4   18.29    0.68
   5   1  -4   18.75    0.64
   5   1  -4   18.59    0.64
   5  -1   4   18.30    0.70
   5  -1   4   18.17    0.69
   5   1  -4   18.41    0.65
   5   1  -4   18.78    0.63
   5  -1   4   18.70    0.67
  -5  -1  -4   19.73    0.67
   5  -1  -4   19.35    0.65
  -5   1  -4   18.77    0.72
  -5  -1   4   18.28    0.63
   5  -1  -4   18.84    0.65
   5   1   4   18.23    0.71
   5   1   4   17.73    0.65
  -5   1  -4   19.18    0.65
   5   1   4   17.27    0.63
   5  -1  -4   19.37    0.65
  -5   1  -4   19.42    0.74
   5  -1  -4   19.91    0.67
  -5   1  -4   18.77    0.65
   5   1   4   19.70    0.70
  -5   1  -4   19.11    0.66
   5  -1  -4   18.66    0.63
   5   1   4   18.15    0.48
   5   1   4   17.93    0.69
   5  -1  -4   18.79    0.63
  -5   1  -4   18.94    0.53
  -5  -1   4   18.39    0.66
   5   1  -6   16.20    0.65
  -5  -1  -6   16.09    0.76
  -5  -1  -6   16.07    0.74
  -5  -1  -6   16.28    0.69
   5   1  -6   16.40    0.70
   5   1  -6   16.16    0.64
  -5  -1  -6   17.50    0.70
   5  -1   6   16.64    0.69
   5   1  -6   15.43    0.63
  -5   1   6   16.94    0.67
   5   1  -6   15.54    0.60
   5  -1  -6   17.39    0.49
  -5  -1   6   17.11    0.68
   5  -1  -6   16.70    0.64
   5  -1  -6   15.98    0.66
   5   1   6   16.95    0.70
   5  -1  -6   16.81    0.51
  -5   1  -6   16.86    0.69
   5  -1  -6   15.81    0.67
  -5   1  -6   16.26    0.75
  -5   1  -6   16.00    0.66
  -5   1  -6   16.59    0.75
   5   1   6   17.28    0.75
   5  -1  -6   16.24    0.61
   5  -1  -6   16.52    0.71
  -5   1   8   16.54    0.76
   5   1  -8   15.34    0.71
  -5  -1  -8   16.18    0.84
   5  -1   8   15.42    0.68
  -5  -1  -8   16.45    0.76
   5   1  -8   15.72    0.80
   5   1  -8   15.68    0.79
   5   1  -8   15.52    0.54
   5   1  -8   14.25    0.58
   5  -1   8   15.81    0.88
  -5  -1  -8   15.22    0.76
   5   1  -8   16.47    0.54
  -5  -1  -8   15.50    0.79
   5  -1  -8   15.32    0.54
  -5   1  -8   15.10    0.77
   5  -1  -8   15.90    0.63
  -5   1  -8   16.17    0.80
   5  -1  -8   16.43    0.74
   5  -1  -8   14.07    0.66
  -5   1  -8   15.59    0.82
  -5   1  -8   14.56    0.72
   5  -1  -8   16.83    0.82
   5   1   8   15.68    0.71
  -5  -1   8   16.04    0.76
   5  -1  -8   15.56    0.57
   5   1   8   16.84    0.90
  -5  -1 -10    5.36    0.47
  -5   1  10    5.60    0.50
   5   1 -10    5.59    0.33
   5   1 -10    5.78    0.51
  -5  -1 -10    6.34    0.57
   5   1 -10    5.15    0.31
   5  -1  10    4.61    0.52
   5   1 -10    5.32    0.35
  -5  -1 -10    5.83    0.54
   5   1 -10    4.98    0.45
   5  -1 -10    5.06    0.49
   5   1  10    4.56    0.51
   5  -1 -10    5.22    0.32
   5  -1 -10    4.85    0.33
   5  -1 -10    5.32    0.46
  -5  -1  10    5.46    0.51
  -5   1 -10    5.26    0.45
  -5   1 -10    5.93    0.54
  -5   1 -10    4.66    0.47
   5  -1 -10    5.35    0.32
   6   1  -1   98.90    2.33
  -6  -1  -1   98.15    2.33
   6   1  -1   98.83    2.19
   6  -1   1   94.56    2.24
  -6   1   1   99.41    2.21
   6   1  -1   97.86    2.25
   6   1  -1   97.10    2.25
  -6   1   1   99.05    2.19
   6   1  -1   98.10    2.25
   6  -1   1   98.47    2.26
   6  -1   1   96.67    2.34
  -6  -1  -1   94.99    2.19
   6  -1   1   95.53    2.19
  -6   1   1   98.32    2.21
   6  -1   1   95.82    2.20
  -6  -1  -1   98.26    2.26
   6  -1   1   95.35    2.33
  -6  -1  -1   98.93    2.17
   6   1  -1   97.07    2.16
  -6  -1  -1   97.58    2.32
  -6   1   1   99.62    2.17
   6  -1  -1   99.91    2.32
  -6   1  -1   94.61    2.33
   6   1   1   97.31    2.28
  -6  -1   1   94.83    2.17
   6  -1  -1   89.96    2.23
  -6  -1   1   98.28    2.17
   6  -1  -1   97.61    2.23
   6  -1  -1   96.98    2.15
  -6  -1   1   98.17    2.25
   6  -1  -1   96.23    2.31
  -6   1  -1   97.47    2.29
   6  -1  -1   96.98    2.24
  -6   1  -1   88.87    2.21
  -6   1  -1   96.95    2.27
   6   1   1   96.73    2.28
  -6   1  -1   96.84    2.19
   6   1   1   95.75    2.23
   6   1   1   96.33    2.26
  -6   1  -1   96.27    2.33
  -6  -1   1   98.61    2.18
   6  -1  -1   97.55    2.25
  -6  -1   1   88.02    2.25
   6   1   1   97.46    2.20
   6   1  -3   21.73    0.68
   6  -1   3   22.62    0.71
  -6  -1  -3   22.72    0.72
  -6  -1  -3   21.84    0.79
   6   1  -3   21.30    0.73
   6  -1   3   21.17    0.81
   6   1  -3   22.44    0.66
  -6  -1  -3   21.62    0.68
   6  -1   3   22.49    0.80
   6  -1   3   21.72    0.70
   6   1  -3   21.92    0.66
   6  -1   3   22.52    0.62
   6  -1   3   22.01    0.72
  -6   1   3   23.16    0.70
  -6   1   3   23.18    0.73
  -6  -1  -3   22.15    0.68
   6   1  -3   22.30    0.69
  -6   1  -3   22.33    0.65
   6   1   3   22.86    0.74
   6  -1  -3   21.08    0.73
  -6   1  -3   21.87    0.79
   6   1   3   22.15    0.79
  -6  -1   3   23.14    0.71
   6   1   3   22.62    0.80
  -6   1  -3   26.32    0.92
   6  -1  -3   22.71    0.74
   6   1   3   21.08    0.65
  -6   1  -3   22.22    0.68
   6   1   3   23.35    0.62
  -6   1  -3   21.94    0.70
   6  -1  -3   22.20    0.55
   6  -1  -3   21.94    0.70
   6  -1  -3   22.00    0.64
   6   1   3   22.61    0.71
  -6  -1   3   23.15    0.68
  -6   1  -3   21.68    0.69
   6  -1  -3   22.05    0.66
   6  -1  -3   22.80    0.66
   6   1   3   22.28    0.72
   6   1  -5   10.90    0.57
   6   1  -5   11.16    0.49
   6  -1   5   11.54    0.56
   6  -1   5   11.58    0.57
   6  -1   5   12.14    0.36
   6   1  -5   11.25    0.53
  -6   1   5   11.51    0.57
  -6   1   5   12.08    0.50
  -6  -1  -5    9.84    0.59
  -6  -1  -5   11.19    0.52
   6   1  -5   10.50    0.54
   6  -1   5   10.95    0.49
  -6  -1  -5   11.17    0.59
   6   1  -5   11.72    0.49
   6   1  -5   11.78    0.53
   6   1  -5   11.27    0.49
  -6  -1  -5   11.12    0.51
  -6   1  -5   11.55    0.51
   6   1   5   11.58    0.56
   6   1   5   11.58    0.51
   6  -1  -5   11.48    0.49
  -6   1  -5   10.76    0.57
   6  -1  -5   10.83    0.48
  -6  -1   5   11.66    0.50
   6  -1  -5   11.24    0.50
   6   1   5   10.93    0.52
  -6   1  -5   12.07    0.61
   6   1   5   11.92    0.57
   6  -1  -5   10.31    0.60
   6  -1  -5   11.49    0.50
  -6   1  -5   11.31    0.51
   6  -1  -5   11.20    0.49
  -6   1  -5   10.63    0.37
  -6  -1  -7    2.11    0.28
  -6  -1  -7    1.88    0.31
  -6  -1  -7    2.33    0.31
   6   1  -7    1.97    0.22
   6   1  -7    2.28    0.25
   6   1  -7    2.16    0.26
   6  -1   7    2.02    0.26
   6  -1   7    2.31    0.30
  -6  -1  -7    2.17    0.28
   6   1  -7    2.00    0.28
  -6   1   7    1.95    0.26
   6  -1  -7    2.50    0.31
   6  -1  -7    2.29    0.26
  -6   1  -7    2.19    0.31
  -6   1  -7    1.98    0.26
  -6  -1   7    2.17    0.26
   6   1   7    2.22    0.30
   6  -1  -7    2.09    0.22
   6   1   7    1.68    0.25
  -6   1  -7    2.42    0.28
  -6   1  -7    1.89    0.30
  -6  -1  -9    6.66    0.58
   6  -1   9    5.01    0.46
  -6  -1  -9    6.49    0.56
  -6   1   9    7.19    0.52
   6   1  -9    7.55    0.50
  -6  -1  -9    6.55    0.51
  -6  -1  -9    7.03    0.54
   6   1  -9    6.44    0.54
   6   1  -9    6.66    0.42
   6  -1   9    6.92    0.57
  -6   1  -9    7.22    0.58
   6  -1  -9    7.08    0.31
   6  -1  -9    6.44    0.32
  -6   1  -9    6.15    0.57
   6   1   9    6.73    0.57
   6  -1  -9    7.05    0.40
  -6   1  -9    5.78    0.47
   6  -1  -9    6.24    0.53
  -6  -1   9    6.44    0.50
  -6   1  -9    6.79    0.52
   6   1   9    6.61    0.52
   6  -1  -9    6.44    0.58
  -6  -1 -11    8.27    0.84
  -6   1  11    9.75    0.80
   6   1 -11    8.97    0.60
   6  -1  11    8.39    0.70
  -6  -1 -11    7.62    0.86
   6   1 -11    8.51    0.67
  -6  -1 -11    9.34    0.69
   6  -1 -11   10.35    0.72
  -6   1 -11    9.65    0.87
   6   1  11    9.46    0.74
   6  -1 -11    9.03    0.63
  -6   1 -11    9.67    0.68
  -6  -1  11    9.16    0.96
  -6   1 -11    9.10    0.70
  -7   1   0    4.10    0.18
  -7   1   0    4.41    0.26
  -7   1   0    4.09    0.18
   7   1   0    3.86    0.24
   7  -1   0    3.59    0.24
  -7   1   0    4.25    0.23
   7  -1   0    4.38    0.26
  -7  -1   0    3.76    0.22
   7   1   0    4.08    0.22
   7  -1   0    3.90    0.22
   7   1   0    3.91    0.16
   7  -1   0    3.87    0.18
   7   1   0    4.01    0.19
  -7   1   0    4.15    0.24
  -7  -1   0    4.29    0.23
   7   1   0    4.04    0.25
  -7  -1   0    4.15    0.19
   7  -1   0    4.46    0.26
  -7  -1   0    4.00    0.17
   7   1   0    3.65    0.24
   7  -1   0    4.19    0.18
   7   1  -2  134.16    2.99
  -7  -1  -2  133.86    3.00
   7   1  -2  129.22    3.16
   7   1  -2  132.78    3.01
  -7  -1  -2  133.65    3.19
  -7  -1  -2  131.66    3.02
  -7   1   2  134.69    3.10
   7  -1   2  129.07    3.06
   7   1  -2  133.93    3.06
   7   1  -2  129.88    2.99
   7  -1   2  132.92    3.20
   7   1  -2  135.18    3.00
  -7   1   2  135.38    3.03
   7  -1   2  128.28    3.08
   7   1  -2  135.16    2.97
   7  -1   2  134.63    3.04
   7  -1   2  134.24    3.05
   7  -1   2  129.66    3.20
  -7  -1  -2  135.03    3.09
   7   1  -2  132.75    3.15
   7   1   2  132.46    3.20
  -7   1  -2  135.51    3.20
  -7   1  -2  134.84    3.20
   7  -1  -2  134.34    2.96
   7  -1  -2  132.98    3.00
   7  -1  -2  133.00    2.99
  -7   1  -2  132.58    3.01
   7   1   2  133.97    3.21
   7   1   2  131.03    3.07
  -7   1  -2  130.55    3.01
   7  -1  -2  132.53    2.99
   7   1   2  132.05    3.09
  -7  -1   2  133.97    3.01
   7   1   2  132.14    3.03
   7   1   2  132.62    3.05
  -7  -1   2  134.96    3.09
   7  -1  -2  134.20    2.99
  -7   1  -2  131.28    3.07
   7  -1  -2  131.89    3.15
   7   1   2  134.90    3.07
   7  -1  -2  134.22    3.07
  -7   1  -2  128.84    3.08
   7  -1  -2  132.15    3.15
   7   1  -4   58.13    1.57
  -7  -1  -4   59.30    1.71
  -7  -1  -4   58.40    1.56
  -7   1   4   61.64    1.60
   7  -1   4   59.70    1.59
  -7  -1  -4   61.11    1.74
   7   1  -4   61.66    1.54
   7   1  -4   60.80    1.66
   7  -1   4   57.81    1.63
   7  -1   4   60.33    1.61
   7   1  -4   59.70    1.63
   7  -1   4   62.30    1.43
   7   1  -4   60.41    1.54
  -7   1   4   63.24    1.63
  -7  -1  -4   59.60    1.55
   7   1  -4   59.89    1.57
   7  -1   4   62.24    1.71
  -7  -1  -4   52.56    1.73
   7  -1   4   53.74    2.00
   7  -1  -4   59.40    1.53
  -7   1  -4   61.94    1.58
   7   1   4   62.80    1.74
   7  -1  -4   58.71    1.53
  -7   1  -4   62.17    1.75
   7  -1  -4   58.83    1.61
   7   1   4   57.47    2.02
   7  -1  -4   61.76    1.64
  -7   1  -4   59.93    1.49
  -7  -1   4   60.26    1.56
   7   1   4   55.42    1.75
  -7   1  -4   59.95    1.59
   7   1   4   60.80    1.48
  -7   1  -4   60.40    1.73
   7  -1  -4   61.00    1.51
   7   1   4   58.88    1.61
   7  -1  -4   54.63    1.89
  -7   1  -4   55.38    1.63
  -7  -1   4   62.15    1.59
   7   1   4   61.56    1.43
  -7  -1  -6    6.24    0.41
  -7  -1  -6    7.37    0.43
   7   1  -6    6.53    0.42
   7  -1   6    7.49    0.48
   7   1  -6    6.23    0.41
  -7  -1  -6    6.74    0.48
  -7   1   6    6.66    0.40
  -7  -1  -6    6.53    0.49
   7  -1   6    6.10    0.43
   7   1  -6    6.55    0.40
   7   1  -6    6.57    0.39
   7   1   6    7.08    0.46
   7   1   6    6.80    0.47
   7  -1  -6    6.19    0.38
  -7   1  -6    6.39    0.41
   7  -1  -6    6.87    0.47
  -7   1  -6    6.60    0.49
  -7   1  -6    6.87    0.42
   7  -1  -6    6.43    0.43
   7  -1  -6    6.88    0.41
  -7   1  -6    6.52    0.48
   7  -1  -6    6.63    0.41
   7   1  -8   12.38    0.63
   7   1  -8   12.67    0.61
  -7  -1  -8   13.44    0.78
  -7  -1  -8   12.74    0.67
   7   1  -8   12.37    0.69
  -7  -1  -8   10.79    0.87
  -7   1   8   11.67    0.62
  -7  -1  -8   11.30    0.71
   7  -1   8   12.14    0.66
   7  -1  -8   12.51    0.60
   7  -1  -8   13.02    0.72
   7  -1  -8   13.81    0.68
  -7   1  -8   13.10    0.67
   7   1   8   11.76    0.65
   7   1   8   12.76    0.75
  -7  -1   8   12.16    0.65
  -7   1  -8   12.81    0.70
  -7   1  -8   11.50    0.76
  -7   1  -8   12.70    0.76
   7   1 -10    2.50    0.38
   7   1 -10    3.36    0.34
  -7  -1 -10    4.37    0.43
   7   1 -10    3.84    0.45
  -7  -1 -10    3.58    0.49
   7  -1  10    3.31    0.46
  -7  -1 -10    3.18    0.42
   7   1 -10    3.88    0.41
  -7   1  10    3.37    0.42
  -7   1 -10    4.31    0.42
   7  -1 -10    3.41    0.33
   7   1  10    3.09    0.45
   7  -1 -10    4.07    0.46
  -7   1 -10    4.34    0.45
   7  -1 -10    3.78    0.41
  -7   1 -10    3.82    0.49
   8  -1   1  174.52    3.89
   8   1  -1  173.82    4.06
   8   1  -1  173.45    3.98
   8  -1   1  181.66    4.11
  -8   1   1  178.15    3.89
   8  -1   1  176.95    4.01
   8  -1   1  170.37    3.97
  -8  -1  -1  170.37    3.89
  -8  -1  -1  176.77    4.06
   8   1  -1  173.06    3.96
   8   1  -1  179.81    3.88
   8   1  -1  175.26    3.98
  -8   1   1  170.99    3.91
  -8  -1  -1  175.49    4.05
  -8  -1  -1  175.37    3.86
   8   1  -1  173.19    3.84
  -8   1   1  175.69    3.87
   8   1  -1  171.47    4.06
   8  -1   1  174.90    4.09
  -8   1   1  180.84    4.01
  -8  -1  -1  173.98    3.99
  -8   1   1  177.06    3.90
   8  -1   1  173.91    3.91
   8  -1  -1  177.55    3.85
  -8  -1   1  176.43    3.91
  -8  -1   1  180.04    3.87
   8  -1  -1  173.12    4.07
  -8  -1   1  176.01    3.99
  -8   1  -1  178.16    3.88
   8  -1  -1  174.06    3.99
   8   1   1  171.10    4.08
  -8  -1   1  167.10    3.89
   8   1   1  171.25    3.92
  -8  -1   1  174.24    3.88
   8  -1  -1  178.32    3.99
   8  -1  -1  172.64    3.86
   8   1   1  177.62    4.02
   8  -1  -1  172.54    3.97
  -8   1  -1  175.67    4.03
   8   1   1  170.83    3.87
   8   1   1  173.87    4.09
   8   1   1  177.75    4.02
   8   1   1  167.86    3.97
   8  -1  -1  174.74    4.06
  -8   1  -1  175.09    4.06
  -8   1  -1  178.55    4.06
  -8   1  -1  173.39    3.87
  -8  -1  -3  132.18    3.13
   8  -1   3  135.27    3.20
   8  -1   3  138.15    3.34
   8   1  -3  137.06    3.07
   8  -1   3  136.28    3.35
   8   1  -3  133.14    3.44
   8  -1   3  134.41    3.17
  -8  -1  -3  135.47    3.33
   8   1  -3  135.32    3.11
   8   1  -3  135.65    3.02
   8   1  -3  134.12    3.14
  -8  -1  -3  137.23    3.35
  -8   1   3  138.68    3.21
   8  -1   3  137.26    3.10
   8   1  -3  130.39    3.25
  -8  -1  -3  135.68    3.11
  -8   1   3  135.13    3.13
   8  -1   3  127.49    3.35
   8   1  -3  134.73    3.01
   8   1  -3  135.21    3.07
  -8  -1  -3  132.54    3.20
   8   1   3  135.82    3.08
   8   1   3  134.76    3.12
  -8   1  -3  131.51    3.18
  -8  -1   3  140.60    3.20
   8  -1  -3  131.79    3.08
  -8   1  -3  133.68    3.12
   8  -1  -3  137.88    3.10
  -8  -1   3  135.67    3.12
  -8   1  -3  132.37    3.31
   8  -1  -3  130.47    3.25
   8  -1  -3  133.54    3.27
   8  -1  -3  134.29    3.17
   8   1   3  132.79    3.32
   8   1   3  134.33    3.20
   8   1   3  132.04    3.32
   8   1   3  131.28    3.14
   8  -1  -3  137.00    3.06
  -8   1  -3  137.41    3.11
  -8   1  -3  138.63    3.34
   8  -1  -3  134.08    3.03
   8  -1  -3  135.08    3.03
   8   1   3  131.91    3.19
  -8   1  -3  132.96    3.12
   8   1  -5   12.33    0.57
   8   1  -5   12.56    0.52
   8  -1   5   13.79    0.66
  -8  -1  -5   12.44    0.58
  -8  -1  -5   12.44    0.67
   8  -1   5   13.48    0.43
  -8  -1  -5   12.72    0.55
   8   1  -5   11.70    0.69
   8  -1   5   13.01    0.62
  -8   1   5   12.81    0.57
   8   1  -5   12.10    0.59
   8   1  -5   11.67    0.53
  -8  -1  -5   12.32    0.65
   8   1  -5   11.68    0.53
  -8   1  -5   12.48    0.55
   8  -1  -5   11.95    0.56
   8   1   5   13.15    0.62
  -8   1  -5   11.73    0.44
  -8   1  -5   12.35    0.56
   8   1   5   12.84    0.40
   8  -1  -5   12.01    0.52
   8   1   5   13.27    0.43
  -8   1  -5   12.62    0.66
  -8   1  -5   11.14    0.63
   8   1   5   13.14    0.65
   8  -1  -5   12.46    0.51
   8  -1  -5   11.10    0.60
   8  -1  -5   12.78    0.59
   8  -1  -5   11.66    0.56
  -8  -1  -7    3.56    0.39
   8   1  -7    3.08    0.32
   8  -1   7    2.93    0.33
  -8  -1  -7    3.57    0.41
   8   1  -7    3.26    0.35
   8   1  -7    4.12    0.34
   8  -1   7    3.20    0.37
  -8  -1  -7    3.38    0.33
   8   1  -7    3.03    0.31
  -8  -1  -7    3.44    0.34
  -8   1  -7    2.88    0.32
   8  -1  -7    3.36    0.31
   8   1   7    2.59    0.32
   8   1   7    3.28    0.37
  -8   1  -7    3.84    0.40
   8  -1  -7    3.49    0.34
  -8   1  -7    3.22    0.40
  -8   1  -7    4.33    0.36
   8  -1  -7    2.89    0.34
   8  -1  -7    3.29    0.33
   8  -1   9   22.99    1.13
  -8  -1  -9   24.76    1.21
   8   1  -9   24.95    1.01
  -8  -1  -9   26.04    1.08
   8   1  -9   24.14    1.08
   8   1  -9   23.52    1.01
   8   1  -9   23.06    0.93
  -8  -1  -9   24.77    1.05
   8   1   9   23.50    1.14
   8  -1  -9   24.56    1.10
  -8   1  -9   24.16    1.16
  -8   1  -9   25.11    1.05
   8  -1  -9   23.55    0.91
   8  -1  -9   23.92    1.00
  -8   1  -9   24.66    1.05
   8  -1  -9   23.98    1.02
   8   1 -11    0.23    0.18
  -8  -1 -11    0.25    0.25
   8   1 -11    0.51    0.22
  -8  -1 -11    0.25    0.22
   8   1 -11    0.23    0.21
   8  -1 -11    0.14    0.20
  -8   1 -11    0.48    0.20
  -8   1 -11    0.60    0.25
   8  -1 -11    0.37    0.35
   8  -1 -11   -0.19    0.18
  -9  -1   0    3.13    0.23
  -9  -1   0    3.22    0.23
   9  -1   0    3.21    0.25
   9  -1   0    2.77    0.24
  -9   1   0    2.55    0.21
  -9   1   0    3.21    0.17
   9  -1   0    2.73    0.24
   9   1   0    2.99    0.16
   9   1   0    2.97    0.22
  -9   1   0    3.11    0.18
   9  -1   0    2.88    0.17
   9  -1   0    2.84    0.17
   9   1   0    3.17    0.19
  -9   1   0    2.96    0.23
   9   1   0    3.01    0.25
   9  -1   0    3.00    0.25
   9   1   0    3.51    0.26
   9  -1   0    2.70    0.21
   9   1   0    3.09    0.25
  -9  -1   0    3.16    0.16
  -9  -1   0    2.99    0.18
   9   1   0    3.16    0.25
  -9   1   0    2.70    0.32
   9   1  -2   40.25    1.03
   9  -1   2   38.83    1.07
  -9   1   2   40.71    1.16
   9  -1   2   39.12    1.16
   9   1  -2   39.20    1.21
  -9  -1  -2   39.24    1.23
   9  -1   2   39.33    1.25
   9   1  -2   38.62    1.25
   9   1  -2   39.87    1.08
   9  -1   2   40.10    1.12
  -9  -1  -2   40.11    1.03
   9   1  -2   39.99    1.09
  -9   1   2   40.27    1.07
   9  -1   2   40.47    1.26
   9  -1   2   38.91    1.09
  -9   1   2   40.02    0.95
  -9   1   2   37.82    0.95
  -9  -1  -2   38.41    1.21
   9   1  -2   40.49    1.01
   9   1  -2   38.68    1.10
  -9  -1  -2   38.15    1.05
   9   1   2   39.79    1.11
   9   1   2   38.41    1.24
   9  -1  -2   38.33    1.01
   9  -1  -2   40.38    1.13
  -9   1  -2   40.51    1.05
  -9   1  -2   38.73    1.23
   9  -1  -2   38.72    1.20
  -9  -1   2   40.36    1.14
   9   1   2   39.57    1.07
   9   1   2   39.23    1.13
  -9  -1   2   39.23    1.04
   9  -1  -2   39.21    0.99
   9  -1  -2   39.81    1.08
   9  -1  -2   40.08    1.09
  -9  -1   2   38.29    0.93
  -9  -1   2   40.03    0.93
   9  -1  -2   38.83    1.38
   9   1   2   39.51    1.25
  -9   1  -2   39.72    1.05
  -9   1  -2   39.04    1.14
  -9  -1   2   39.18    1.03
   9  -1  -2   39.68    1.02
  -9   1  -2   39.82    1.14
  -9   1  -2   39.05    1.21
   9   1   2   39.92    1.12
  -9  -1  -4    8.34    0.45
  -9  -1  -4    9.37    0.47
   9   1  -4    9.31    0.43
   9  -1   4    9.69    0.38
   9  -1   4   10.16    0.56
   9  -1   4    9.34    0.55
   9   1  -4    9.58    0.41
  -9  -1  -4    8.84    0.55
   9   1  -4    9.26    0.33
   9   1  -4    9.08    0.49
  -9   1   4    9.41    0.48
   9   1  -4    9.33    0.40
  -9  -1  -4    8.60    0.52
   9   1  -4    8.78    0.43
   9  -1   4    9.26    0.46
   9   1  -4    9.46    0.51
   9  -1   4    9.28    0.48
  -9   1   4    9.97    0.45
  -9  -1  -4    8.81    0.50
  -9   1  -4    9.17    0.54
   9  -1  -4    9.17    0.49
   9  -1  -4    8.93    0.48
   9  -1  -4    8.78    0.44
  -9  -1   4   10.47    0.49
   9  -1  -4    8.83    0.40
  -9   1  -4    9.79    0.48
   9  -1  -4    9.57    0.33
   9  -1  -4    9.16    0.38
   9   1   4    9.81    0.38
   9  -1  -4    9.33    0.33
  -9   1  -4    9.02    0.55
   9   1   4   10.02    0.56
   9  -1  -4    9.82    0.52
  -9   1  -4    9.26    0.41
  -9   1  -4    8.97    0.42
   9   1   4   10.31    0.57
  -9   1  -4    8.76    0.43
   9   1   4    9.53    0.41
   9   1   4    9.72    0.46
  -9  -1   4    9.71    0.44
   9   1   4    9.97    0.50
   9   1  -6    1.00    0.19
  -9  -1  -6    0.63    0.16
   9  -1   6    0.78    0.11
   9   1  -6    0.82    0.18
   9   1  -6    0.88    0.17
   9  -1   6    0.60    0.17
  -9  -1  -6    0.64    0.15
  -9  -1  -6    0.62    0.19
   9   1  -6    0.93    0.18
   9  -1   6    1.25    0.24
   9  -1   6    0.67    0.11
  -9  -1  -6    0.67    0.18
   9  -1  -6    0.68    0.17
   9  -1  -6    0.61    0.16
   9  -1  -6    0.63    0.14
   9   1   6    0.78    0.19
  -9   1  -6    0.64    0.16
   9  -1  -6    0.80    0.15
  -9   1  -6    0.69    0.19
   9   1   6    0.78    0.19
  -9   1  -6    1.10    0.25
  -9   1  -6    0.63    0.14
  -9  -1  -8    0.10    0.15
  -9  -1  -8   -0.02    0.19
  -9  -1  -8    0.23    0.18
  -9  -1  -8    0.17    0.13
   9   1  -8    0.01    0.10
   9   1  -8   -0.03    0.11
   9   1  -8    0.25    0.15
   9  -1   8    0.14    0.17
   9   1  -8   -0.03    0.12
  -9   1  -8    0.16    0.14
   9  -1  -8   -0.03    0.12
   9   1   8    0.08    0.14
  -9   1  -8   -0.07    0.18
   9  -1  -8    0.28    0.16
  -9   1  -8   -0.04    0.12
   9  -1  -8    0.53    0.28
  -9   1  -8    0.27    0.18
   9  -1  -8    0.12    0.09
  -9  -1 -10    7.48    0.69
   9   1 -10    5.68    0.47
   9   1 -10    6.84    0.52
   9  -1  10    7.27    0.70
   9   1 -10    7.41    0.58
   9   1 -10    6.89    0.52
  -9  -1 -10    7.04    0.57
   9  -1 -10    7.11    0.53
  -9   1 -10    6.84    0.54
   9  -1 -10    6.93    0.57
   9   1  10    6.06    0.63
  -9   1 -10    7.14    0.66
   9  -1 -10    5.87    0.45
   9  -1 -10    6.54    0.51
  -9   1 -10    6.59    0.68
  10   1  -1  187.16    4.93
 -10  -1  -1  198.67    4.66
  10  -1   1  203.69    4.63
  10  -1   1  202.47    4.73
  10  -1   1  197.82    4.47
 -10  -1  -1  206.84    4.67
  10  -1   1  202.26    4.50
 -10  -1  -1  194.37    4.79
 -10   1   1  193.18    4.59
 -10   1   1  195.62    4.51
  10   1  -1  204.75    4.62
 -10   1   1  199.78    4.43
  10  -1   1  196.61    4.59
  10   1  -1  202.84    4.62
 -10  -1  -1  202.21    4.48
 -10  -1  -1  205.91    4.44
  10   1  -1  189.42    4.72
  10  -1   1  200.61    4.65
  10   1  -1  203.24    4.70
  10  -1   1  197.07    4.72
 -10   1   1  208.31    4.48
  10   1  -1  206.56    4.46
  10   1  -1  196.85    4.41
 -10   1   1  202.38    4.63
  10  -1  -1  201.40    4.44
  10  -1  -1  190.10    4.90
 -10  -1   1  202.85    4.61
 -10   1  -1  211.10    4.47
 -10  -1   1  195.75    4.49
 -10  -1   1  188.26    4.80
  10   1   1  202.20    4.52
  10   1   1  201.43    4.65
 -10   1  -1  205.20    4.46
  10  -1  -1  201.87    4.62
 -10  -1   1  206.36    4.45
 -10   1  -1  202.74    4.68
  10   1   1  199.80    4.46
  10   1   1  201.72    4.73
 -10   1  -1  198.59    4.65
  10  -1  -1  204.12    4.59
  10  -1  -1  202.11    4.71
 -10  -1   1  200.93    4.46
  10   1   1  194.23    4.58
  10   1   1  201.69    4.73
  10  -1  -1  204.40    4.63
  10  -1  -1  199.40    4.42
  10   1   1  206.44    4.65
 -10   1  -1  192.91    5.02
 -10  -1  -3   39.19    1.06
  10  -1   3   37.78    1.29
 -10   1   3   39.13    1.18
  10  -1   3   39.43    1.30
  10   1  -3   37.86    1.07
 -10  -1  -3   36.58    1.08
  10   1  -3   37.94    1.24
  10   1  -3   37.84    1.05
 -10  -1  -3   38.17    1.17
  10  -1   3   39.23    1.16
 -10  -1  -3   37.15    1.48
  10   1  -3   37.76    1.12
  10   1  -3   38.17    1.03
  10  -1   3   39.10    1.10
  10   1  -3   38.56    1.02
 -10  -1  -3   38.91    1.29
  10  -1   3   38.73    1.15
 -10   1   3   39.38    1.11
  10   1  -3   37.88    1.05
  10   1   3   38.28    1.33
  10   1   3   40.31    1.32
 -10   1  -3   37.62    1.42
  10  -1  -3   39.29    1.06
  10  -1  -3   38.23    1.04
 -10   1  -3   38.97    1.07
  10  -1  -3   37.87    1.05
  10  -1  -3   38.37    1.24
  10  -1  -3   38.40    1.14
  10   1   3   37.95    1.11
  10   1   3   37.64    1.12
 -10   1  -3   38.18    1.16
 -10   1  -3   38.48    1.27
  10  -1  -3   35.08    1.40
 -10  -1   3   38.48    1.18
 -10  -1   3   39.10    1.08
  10   1   3   39.49    1.10
  10  -1  -3   39.02    1.05
  10   1   3   38.26    1.29
  10  -1  -3   38.17    1.01
 -10   1  -3   37.24    1.07
  10   1  -5   45.02    1.25
  10   1  -5   42.22    1.24
 -10   1   5   45.30    1.34
 -10  -1  -5   44.82    1.52
  10   1  -5   43.87    1.43
 -10  -1  -5   41.77    1.47
 -10   1   5   45.01    1.38
  10  -1   5   44.27    1.48
 -10  -1  -5   43.96    1.28
  10   1  -5   40.81    1.27
 -10  -1  -5   42.44    1.35
  10  -1   5   45.28    1.16
  10  -1   5   43.59    1.22
  10  -1   5   43.79    1.40
 -10   1  -5   44.53    1.52
 -10  -1   5   45.08    1.36
  10   1   5   42.98    1.20
 -10   1  -5   44.70    1.36
  10  -1  -5   41.99    1.22
  10  -1  -5   42.84    1.40
  10  -1  -5   41.94    1.25
  10   1   5   45.90    1.51
 -10   1  -5   44.47    1.29
 -10  -1   5   44.71    1.31
  10   1   5   44.45    1.42
 -10   1  -5   41.36    1.48
  10   1   5   43.85    1.14
  10   1  -7   13.24    0.67
 -10  -1  -7   12.49    0.63
  10   1  -7   12.50    0.60
  10   1  -7   13.29    0.69
 -10  -1  -7   12.80    0.76
  10  -1   7   13.30    0.85
 -10  -1  -7   12.29    0.70
  10  -1   7   12.83    0.89
  10   1  -7   12.84    0.66
 -10  -1  -7   14.23    0.83
  10  -1  -7   12.77    0.59
 -10   1  -7   11.83    0.75
 -10   1  -7   12.69    0.67
  10  -1  -7   12.83    0.66
  10  -1  -7   12.81    0.67
  10  -1  -7   12.80    0.68
 -10   1  -7   13.29    0.65
 -10   1  -7   12.63    0.77
 -10  -1  -9    9.00    0.61
  10   1  -9    9.30    0.59
 -10  -1  -9   10.77    0.78
  10   1  -9    9.47    0.63
  10   1  -9    9.81    0.60
  10  -1   9   10.53    0.74
 -10  -1  -9    9.27    0.62
  10   1  -9    9.49    0.61
 -10   1  -9    9.24    0.73
 -10   1  -9    9.75    0.63
  10  -1  -9    9.42    0.64
  10  -1  -9    8.79    0.56
  10  -1  -9    8.48    0.59
 -10   1  -9    9.86    0.62
  10  -1  -9    9.14    0.57
  10   1   9    9.44    0.70
 -11  -1   0   16.66    0.54
  11   1   0   17.15    0.70
 -11  -1   0   16.46    0.63
  11  -1   0   16.25    0.53
 -11   1   0   16.64    0.63
  11  -1   0   16.86    0.69
  11  -1   0   16.40    0.53
  11  -1   0   16.44    0.69
  11   1   0   16.51    0.51
 -11  -1   0   17.20    0.65
 -11  -1   0   16.79    0.52
  11  -1   0   16.14    0.62
 -11   1   0   16.28    0.64
  11  -1   0   17.26    0.69
  11   1   0   16.09    0.68
  11   1   0   16.15    0.68
  11   1   0   16.53    0.55
 -11   1   0   16.87    0.52
  11   1   0   16.79    0.69
  11   1   0   15.93    0.62
  11  -1   0   15.85    0.68
 -11   1   0   17.02    0.54
 -11  -1  -2   61.75    1.68
 -11   1   2   62.36    1.57
  11   1  -2   60.20    1.64
 -11   1   2   62.17    1.70
  11  -1   2   61.11    1.58
  11  -1   2   59.50    1.80
 -11  -1  -2   59.18    1.84
  11   1  -2   62.64    1.52
  11  -1   2   60.02    1.69
  11   1  -2   60.13    1.48
 -11  -1  -2   61.20    1.52
  11   1  -2   60.90    1.63
 -11   1   2   61.00    1.46
  11  -1   2   62.46    1.61
  11   1  -2   61.55    1.78
  11  -1   2   61.64    1.81
  11  -1   2   64.24    1.67
  11   1  -2   62.32    1.64
 -11  -1  -2   59.04    1.75
  11   1   2   60.10    1.56
 -11  -1   2   60.44    1.54
  11   1   2   60.99    1.81
  11  -1  -2   59.61    1.79
  11  -1  -2   61.55    1.48
  11   1   2   60.95    1.97
  11   1   2   61.82    1.82
 -11   1  -2   61.48    1.78
 -11  -1   2   61.10    1.53
  11  -1  -2   60.82    1.63
  11  -1  -2   61.11    1.63
 -11   1  -2   61.45    1.54
  11  -1  -2   61.19    1.76
 -11  -1   2   62.10    1.68
 -11   1  -2   60.31    1.77
  11   1   2   60.93    1.63
 -11   1  -2   59.46    1.54
 -11  -1   2   61.95    1.44
  11  -1  -2   58.85    1.50
 -11   1  -2   61.52    1.68
  11   1   2   62.76    1.67
 -11  -1  -4    4.57    0.35
  11  -1   4    4.79    0.42
 -11  -1  -4    3.95    0.39
  11   1  -4    4.23    0.24
 -11   1   4    4.81    0.32
 -11  -1  -4    4.59    0.29
  11   1  -4    3.28    0.40
  11   1  -4    4.20    0.27
 -11  -1  -4    4.72    0.42
 -11   1   4    4.34    0.35
  11   1  -4    3.93    0.26
  11  -1   4    3.98    0.30
  11  -1   4    3.95    0.39
  11  -1   4    4.34    0.34
  11   1  -4    4.02    0.37
  11   1  -4    4.31    0.25
  11  -1   4    4.45    0.28
  11  -1  -4    4.45    0.25
  11  -1  -4    4.33    0.37
 -11   1  -4    4.58    0.30
  11   1   4    4.72    0.28
  11  -1  -4    3.97    0.27
  11  -1  -4    4.64    0.26
  11   1   4    4.69    0.36
 -11   1  -4    3.87    0.38
  11  -1  -4    3.93    0.26
 -11  -1   4    4.70    0.31
  11   1   4    4.66    0.31
 -11   1  -4    4.11    0.33
 -11   1  -4    4.53    0.40
  11   1   4    5.03    0.43
 -11  -1   4    4.76    0.35
  11  -1  -4    4.75    0.26
  11   1   4    3.71    0.38
  11   1  -6   10.97    0.52
  11   1  -6   10.08    0.55
  11  -1   6   10.63    0.63
  11   1  -6   10.68    0.63
  11   1  -6   11.13    0.59
  11  -1   6   10.58    0.46
 -11  -1  -6   10.88    0.71
 -11  -1  -6    8.87    0.63
 -11  -1  -6   10.69    0.60
 -11   1   6   10.34    0.57
 -11  -1  -6   10.83    0.54
  11  -1   6   10.10    0.41
  11  -1   6   11.08    0.67
  11  -1  -6   10.44    0.49
  11  -1  -6   10.36    0.61
  11   1   6   10.41    0.43
  11   1   6   10.62    0.66
  11   1   6   10.18    0.39
 -11   1  -6   11.49    0.61
 -11   1  -6   10.06    0.68
  11   1   6   10.12    0.63
 -11   1  -6   10.16    0.67
  11  -1  -6   10.49    0.59
 -11   1  -6   10.66    0.54
  11  -1   8    1.96    0.34
  11  -1   8    1.65    0.30
 -11  -1  -8    1.41    0.29
 -11  -1  -8    1.73    0.28
  11   1  -8    2.59    0.35
 -11  -1  -8    1.97    0.31
  11   1  -8    2.18    0.30
  11   1  -8    2.33    0.31
  11   1  -8    1.78    0.29
  11   1   8    2.62    0.38
  11   1   8    1.73    0.33
 -11   1  -8    2.75    0.32
 -11   1  -8    1.87    0.35
  11  -1  -8    2.41    0.35
  11  -1  -8    2.12    0.33
 -11   1  -8    1.78    0.30
  11  -1  -8    2.59    0.33
  11  -1  -8    1.79    0.27
  11   1 -10    1.42    0.27
 -11  -1 -10    1.71    0.33
  11   1 -10    1.47    0.25
  11   1 -10    1.50    0.31
  11   1 -10    1.41    0.27
  11  -1  10    1.43    0.36
 -11  -1 -10    1.60    0.33
  11  -1 -10    1.58    0.49
  11  -1 -10    1.23    0.27
  11  -1 -10    1.35    0.28
  11   1  10    1.75    0.37
 -11   1 -10    2.10    0.40
 -11   1 -10    1.83    0.31
 -11   1 -10    1.33    0.27
  11  -1 -10    1.30    0.26
 -12   1   1    9.42    0.48
 -12   1   1    8.83    0.35
 -12  -1  -1    7.52    0.33
  12  -1   1    7.85    0.52
  12   1  -1    7.76    0.32
 -12  -1  -1    7.78    0.45
 -12   1   1    9.68    0.39
 -12  -1  -1    7.51    0.35
  12  -1   1    8.51    0.36
 -12  -1  -1    7.49    0.43
  12  -1   1    7.89    0.51
  12   1  -1    8.12    0.49
  12  -1   1    9.26    0.53
  12  -1   1    9.09    0.48
  12   1  -1    7.79    0.45
 -12   1   1    8.96    0.39
  12   1  -1    8.27    0.35
  12  -1   1    9.07    0.39
  12   1  -1    7.84    0.44
  12  -1  -1    7.66    0.33
 -12  -1   1    8.90    0.35
 -12  -1   1    8.83    0.39
  12   1   1    8.67    0.40
 -12   1  -1    8.04    0.36
 -12   1  -1    7.85    0.45
  12  -1  -1    7.74    0.48
  12  -1  -1    7.62    0.33
 -12   1  -1    7.92    0.35
  12   1   1    8.48    0.36
  12  -1  -1    8.07    0.46
  12  -1  -1    8.02    0.45
  12   1   1    9.34    0.49
  12   1   1    8.49    0.55
  12   1   1    8.70    0.51
 -12  -1   1    8.39    0.36
 -12  -1   1    8.89    0.46
 -12   1  -1    7.71    0.44
  12   1   1    8.38    0.48
  12   1  -3   24.20    0.75
 -12  -1  -3   22.66    0.87
  12   1  -3   23.79    0.80
 -12  -1  -3   25.26    1.00
  12  -1   3   23.06    0.86
  12   1  -3   23.58    0.97
 -12   1   3   26.20    0.83
  12  -1   3   23.59    0.82
  12  -1   3   25.63    1.03
  12  -1   3   24.99    0.87
 -12   1   3   25.57    0.93
 -12  -1  -3   24.13    0.89
  12  -1   3   24.69    0.84
  12   1  -3   23.84    0.73
  12   1  -3   23.63    0.78
  12   1  -3   23.32    0.80
  12  -1   3   24.55    1.02
  12   1   3   22.96    0.86
  12  -1  -3   23.60    0.80
  12  -1  -3   24.40    0.80
  12  -1  -3   23.40    0.75
 -12   1  -3   24.70    0.78
  12   1   3   23.81    0.82
 -12   1  -3   25.00    0.99
 -12   1  -3   24.38    0.90
  12   1   3   24.98    0.88
  12   1   3   26.33    1.05
 -12  -1   3   24.33    0.78
  12   1   3   24.60    1.01
  12  -1  -3   23.24    0.76
  12   1   3   25.92    1.14
 -12  -1   3   26.19    0.92
  12  -1  -3   24.13    0.71
  12  -1  -3   23.23    0.95
 -12   1  -3   23.66    0.78
 -12  -1  -5   65.07    1.89
  12   1  -5   64.03    1.70
 -12   1   5   64.99    1.83
  12  -1   5   67.65    2.07
  12  -1   5   67.32    1.93
  12  -1   5   64.95    1.67
 -12  -1  -5   65.52    2.08
  12   1  -5   65.09    1.98
 -12   1   5   66.27    1.91
 -12  -1  -5   64.26    1.75
  12  -1   5   62.69    1.91
  12  -1  -5   64.50    1.97
 -12  -1   5   64.76    1.79
  12  -1  -5   64.81    1.58
  12  -1  -5   62.29    1.73
  12  -1  -5   64.14    1.67
 -12   1  -5   64.90    1.88
 -12  -1   5   66.24    1.90
  12   1   5   65.93    1.66
  12   1   5   62.25    1.72
  12   1   5   64.13    2.05
 -12   1  -5   65.88    2.06
 -12   1  -5   65.38    1.77
  12   1   5   66.09    1.93
  12  -1  -5   64.44    1.65
  12   1  -7    8.58    0.53
  12   1  -7    8.26    0.58
 -12  -1  -7    9.30    0.71
 -12  -1  -7    8.50    0.57
 -12  -1  -7    7.99    0.56
  12  -1   7    8.54    0.35
  12  -1   7    7.68    0.61
  12  -1   7    8.37    0.39
  12   1  -7    8.81    0.55
  12   1  -7    8.08    0.47
  12  -1   7    8.98    0.62
  12   1   7    8.57    0.61
  12   1   7    7.49    0.61
 -12   1  -7    8.40    0.67
  12  -1  -7    8.24    0.46
  12  -1  -7    8.83    0.56
  12  -1  -7    9.03    0.59
 -12   1  -7    8.25    0.51
 -12   1  -7    7.90    0.55
  12  -1  -7    7.37    0.79
  12   1  -9    8.54    0.60
  12   1  -9    9.17    0.65
 -12  -1  -9    9.64    0.66
 -12  -1  -9    8.86    0.61
 -12  -1  -9    9.36    0.79
  12   1  -9    9.67    0.63
  12   1  -9    9.72    0.57
  12  -1   9   10.96    0.78
 -12   1  -9    8.38    0.75
  12  -1  -9    8.76    0.61
  12  -1  -9    9.59    0.66
  12   1   9   11.10    0.87
 -12   1  -9    9.85    0.66
 -12   1  -9   10.36    0.63
  12  -1  -9    9.57    0.57
  12  -1  -9   10.20    0.64
  13  -1   0   13.79    0.68
 -13  -1   0   14.76    0.62
  13   1   0   13.55    0.48
  13   1   0   13.31    0.67
 -13   1   0   14.50    0.50
 -13   1   0   13.32    0.59
 -13  -1   0   14.10    0.63
  13   1   0   14.70    0.54
  13  -1   0   13.34    0.66
 -13  -1   0   14.63    0.50
  13   1   0   14.18    0.68
  13   1   0   14.26    0.69
 -13  -1   0   13.71    0.51
  13  -1   0   13.84    0.50
 -13   1   0   14.55    0.52
  13  -1   0   14.27    0.52
  13  -1   0   15.21    0.70
 -13   1   0   14.16    0.63
  13  -1   2    5.16    0.44
 -13   1   2    5.60    0.32
  13   1  -2    5.53    0.37
 -13   1   2    5.80    0.40
 -13  -1  -2    5.18    0.43
 -13   1   2    5.26    0.25
  13  -1   2    5.16    0.31
  13  -1   2    5.86    0.37
  13  -1   2    6.68    0.41
  13   1  -2    5.57    0.43
  13   1  -2    6.08    0.27
  13   1  -2    5.20    0.36
  13   1  -2    5.57    0.29
 -13  -1  -2    5.24    0.29
  13  -1   2    5.42    0.48
 -13  -1  -2    5.60    0.38
 -13  -1  -2    4.94    0.30
 -13   1  -2    5.18    0.30
  13   1   2    5.70    0.49
  13  -1  -2    5.05    0.33
 -13  -1   2    5.82    0.31
 -13  -1   2    5.50    0.30
  13   1   2    6.00    0.36
 -13  -1   2    5.34    0.25
 -13   1  -2    5.68    0.39
  13   1   2    6.09    0.40
 -13   1  -2    5.10    0.55
  13  -1  -2    5.29    0.37
  13   1   2    4.77    0.46
  13  -1  -2    5.49    0.27
 -13   1  -2    5.08    0.32
 -13  -1   2    6.13    0.41
  13  -1  -2    5.64    0.43
  13  -1  -2    5.38    0.37
  13   1   2    4.85    0.44
 -13   1   4   15.22    0.64
 -13  -1  -4   15.89    0.82
  13  -1   4   15.73    0.83
  13  -1   4   14.62    0.71
  13   1  -4   14.67    0.76
 -13  -1  -4   15.10    0.59
  13  -1   4   15.68    0.63
  13   1  -4   15.30    0.61
  13   1  -4   14.96    0.56
  13   1  -4   14.02    0.54
 -13  -1  -4   15.78    0.72
  13   1  -4   14.80    0.58
  13   1  -4   15.72    0.58
  13  -1   4   15.40    0.71
 -13   1   4   15.98    0.73
  13  -1  -4   15.14    0.54
 -13   1  -4   15.01    0.79
  13   1   4   13.56    0.98
  13  -1  -4   15.27    0.77
  13  -1  -4   16.17    0.59
  13   1   4   15.03    0.61
 -13   1  -4   15.16    0.71
 -13   1  -4   15.58    0.61
 -13  -1   4   15.43    0.71
  13   1   4   15.31    0.83
  13   1   4   15.09    0.65
  13  -1  -4   15.21    0.60
  13   1   4   14.99    0.70
 -13  -1   4   15.47    0.63
  13  -1   6    1.34    0.26
  13  -1   6    1.90    0.25
  13   1  -6    1.80    0.22
 -13  -1  -6    1.98    0.26
 -13   1   6    1.99    0.31
 -13  -1  -6    1.74    0.33
  13  -1   6    1.44    0.23
 -13   1   6    2.32    0.29
  13  -1   6    1.84    0.32
  13   1  -6    1.46    0.28
  13   1  -6    1.98    0.26
 -13  -1  -6    2.33    0.32
  13  -1  -6    1.63    0.30
  13   1   6    2.04    0.25
  13   1   6    1.56    0.30
 -13   1  -6    1.59    0.24
 -13  -1   6    1.96    0.29
  13   1   6    1.63    0.44
  13   1   6    1.96    0.19
  13  -1  -6    1.77    0.21
 -13   1  -6    1.65    0.28
 -13   1  -6    1.54    0.29
  13  -1   8    7.73    0.60
  13   1  -8    8.11    0.57
  13   1  -8    8.23    0.60
  13   1  -8    8.00    0.62
 -13  -1  -8    7.71    0.57
  13   1  -8    8.79    0.59
 -13  -1  -8    8.68    0.87
 -13  -1  -8    7.93    0.53
  13  -1  -8    7.41    0.58
  13  -1  -8    7.97    0.57
  13  -1  -8    7.87    0.60
  13   1   8    7.38    0.60
  13  -1  -8    8.13    0.47
  13   1   8    6.34    0.62
 -13   1  -8    8.43    0.90
 -13   1  -8    8.52    0.59
 -13   1  -8    8.27    0.55
 -13  -1 -10   -0.20    0.31
  13   1 -10    0.05    0.18
  13   1 -10    0.20    0.23
  13   1 -10    0.16    0.16
  13   1 -10    0.40    0.23
  13  -1 -10   -0.09    0.19
  13  -1 -10   -0.14    0.21
 -13   1 -10    0.21    0.32
  13  -1 -10    0.35    0.19
  13  -1 -10   -0.09    0.20
 -14   1   1   59.93    1.72
  14   1  -1   61.49    1.75
  14  -1   1   55.70    1.53
 -14   1   1   59.84    1.53
 -14  -1  -1   60.90    1.50
 -14  -1  -1   58.55    1.71
  14  -1   1   60.29    1.84
  14   1  -1   57.23    1.45
 -14   1   1   57.69    1.55
 -14   1   1   56.60    1.47
  14   1  -1   59.81    1.51
  14   1  -1   57.77    1.73
  14  -1   1   58.85    1.58
  14   1  -1   59.70    1.80
  14  -1   1   58.85    1.74
 -14  -1  -1   57.68    1.53
  14   1   1   58.34    1.82
 -14   1  -1   49.42    2.00
  14   1   1   59.03    1.58
  14   1   1   56.67    1.50
  14  -1  -1   59.60    1.75
 -14   1  -1   58.49    1.50
 -14  -1   1   57.29    1.56
 -14  -1   1   58.33    1.50
 -14   1  -1   60.22    1.72
  14  -1  -1   56.81    1.58
  14  -1  -1   59.84    1.80
  14   1   1   51.36    2.00
  14  -1  -1   57.68    1.74
 -14  -1   1   61.01    1.73
  14   1   1   58.09    1.73
  14  -1  -1   58.35    1.49
  14   1  -3   18.18    0.72
  14   1  -3   18.14    0.66
 -14   1   3   17.88    0.68
 -14  -1  -3   18.17    0.79
 -14  -1  -3   19.17    0.89
  14   1  -3   17.50    0.59
  14   1  -3   18.76    0.73
  14  -1   3   17.66    0.74
  14   1  -3   17.83    0.86
 -14  -1  -3   19.30    0.65
  14  -1   3   18.08    0.74
  14  -1   3   18.85    0.91
  14  -1   3   16.48    0.88
 -14   1   3   18.28    0.80
  14   1   3   17.63    0.90
  14  -1  -3   17.86    0.71
  14  -1  -3   18.38    0.74
 -14  -1   3   17.26    0.78
  14   1   3   17.67    0.75
  14  -1  -3   17.68    0.62
  14   1   3   15.82    0.85
 -14   1  -3   17.46    0.84
  14  -1  -3   18.28    0.60
  14   1   3   18.26    0.74
  14  -1  -3   19.78    0.89
  14  -1  -3   17.88    0.63
 -14   1  -3   17.92    0.65
 -14   1  -3   19.01    0.80
 -14  -1   3   17.88    0.66
  14   1  -5   10.25    0.47
 -14  -1  -5    9.76    0.68
  14   1  -5   10.61    0.44
  14  -1   5   10.19    0.61
 -14  -1  -5    9.57    0.63
 -14   1   5   10.55    0.62
  14  -1   5   10.16    0.71
  14   1  -5    9.81    0.67
  14  -1   5   10.15    0.48
 -14   1   5    9.93    0.54
  14   1  -5   10.51    0.45
 -14  -1  -5   10.62    0.51
  14  -1  -5   10.00    0.43
  14  -1  -5    8.58    0.56
 -14   1  -5   10.47    0.75
 -14   1  -5   10.65    0.71
  14  -1  -5   10.20    0.65
  14   1   5   10.37    0.72
  14  -1  -5    9.83    0.44
 -14   1  -5    9.77    0.51
 -14  -1   5   10.00    0.52
  14   1   5   10.31    0.48
  14  -1  -5   10.60    0.45
  14   1   5   11.17    0.64
 -14  -1   5   10.15    0.60
  14   1  -7    0.42    0.13
  14  -1   7    0.35    0.11
  14  -1   7    0.14    0.21
  14   1  -7    0.46    0.17
 -14  -1  -7    0.50    0.16
  14   1  -7    0.61    0.20
  14   1  -7    0.60    0.21
 -14  -1  -7   -0.03    0.20
 -14  -1  -7    0.34    0.16
  14  -1   7    0.53    0.22
 -14   1  -7    0.43    0.18
  14  -1  -7    0.49    0.13
  14  -1  -7    0.40    0.30
  14  -1  -7    0.49    0.20
  14  -1  -7    0.39    0.18
  14   1   7    0.20    0.09
  14   1   7   -0.06    0.21
  14   1   7    0.24    0.18
 -14   1  -7    0.32    0.16
 -14   1  -7    0.50    0.23
  14   1  -9   10.16    0.64
  14   1  -9   10.05    0.67
 -14  -1  -9   10.09    0.87
 -14  -1  -9   10.80    0.72
  14   1  -9    8.48    0.56
  14   1  -9    9.65    0.67
  14  -1   9   10.29    0.76
 -14  -1  -9   10.23    0.69
  14   1   9    8.92    0.72
 -14   1  -9   11.34    0.87
  14  -1  -9    9.87    0.69
  14  -1  -9    9.44    0.66
  14  -1  -9   11.28    0.74
 -14   1  -9    9.99    0.68
  14  -1  -9    9.70    0.56
 -14   1  -9   10.68    0.66
 -15   1   0   10.19    0.47
 -15  -1   0    9.81    0.43
 -15   1   0    9.91    0.56
  15   1   0    9.78    0.59
  15   1   0   10.13    0.62
  15  -1   0   10.14    0.44
 -15  -1   0   10.37    0.57
 -15   1   0    9.32    0.50
  15  -1   0    9.63    0.59
  15   1   0    9.66    0.48
  15  -1   0   10.22    0.60
  15   1   0   10.91    0.47
  15   1   0   10.65    0.61
 -15  -1   0   10.06    0.52
 -15  -1   0   10.33    0.42
  15  -1   0    9.68    0.43
 -15   1   0    9.70    0.57
  15  -1   0   10.17    0.61
  15  -1   2    9.55    0.54
  15   1  -2    8.18    0.46
  15   1  -2    8.60    0.51
 -15   1   2    9.72    0.56
 -15  -1  -2    8.54    0.40
  15  -1   2    9.68    0.64
 -15  -1  -2    8.57    0.54
  15   1  -2    8.88    0.42
  15   1  -2    9.33    0.53
  15   1  -2    8.31    0.57
 -15   1   2    9.25    0.44
 -15  -1  -2    8.87    0.53
  15  -1   2    9.67    0.48
  15  -1   2    9.13    0.62
 -15   1   2    8.75    0.36
 -15  -1   2    8.44    0.53
  15  -1  -2    8.98    0.59
 -15   1  -2    8.26    0.41
 -15   1  -2    9.49    0.55
  15   1   2    8.53    0.61
  15   1   2    9.03    0.60
 -15  -1   2    8.74    0.41
  15  -1  -2    8.47    0.51
  15  -1  -2    8.81    0.38
  15   1   2    9.19    0.49
  15   1   2    9.37    0.53
  15   1   2    8.06    0.41
  15  -1  -2    8.86    0.52
 -15  -1   2    9.93    0.43
  15  -1  -2    7.99    0.37
 -15  -1   2    8.49    0.35
 -15   1  -2    9.16    0.56
  15   1  -4    4.02    0.30
  15  -1   4    4.17    0.47
 -15  -1  -4    3.69    0.29
 -15   1   4    3.31    0.30
  15   1  -4    3.60    0.30
 -15   1   4    4.27    0.38
 -15  -1  -4    3.98    0.42
 -15  -1  -4    3.51    0.45
  15   1  -4    3.70    0.55
  15   1  -4    3.53    0.26
  15  -1   4    3.63    0.32
  15  -1   4    3.66    0.35
  15  -1  -4    3.50    0.28
  15  -1  -4    3.50    0.49
  15  -1  -4    3.85    0.30
  15  -1  -4    3.89    0.27
 -15   1  -4    3.38    0.58
  15  -1  -4    3.52    0.30
  15   1   4    3.49    0.31
 -15   1  -4    3.55    0.29
 -15  -1   4    3.37    0.29
 -15  -1   4    4.36    0.38
 -15   1  -4    4.22    0.44
  15   1   4    3.89    0.46
  15   1   4    3.33    0.36
 -15  -1  -6    0.83    0.25
 -15   1   6    0.93    0.24
  15   1  -6    0.70    0.15
  15  -1   6    0.91    0.30
  15  -1   6    1.00    0.17
 -15  -1  -6    0.69    0.24
 -15   1   6    0.87    0.20
  15   1  -6    0.84    0.22
  15   1  -6    0.92    0.19
  15  -1   6    0.91    0.24
 -15  -1  -6    0.82    0.21
 -15   1  -6    0.92    0.22
  15   1   6    0.66    0.41
 -15   1  -6    0.78    0.22
  15   1   6    0.68    0.23
  15   1   6    1.03    0.17
  15  -1  -6    1.16    0.27
  15  -1  -6    0.81    0.15
 -15  -1   6    0.84    0.24
 -15   1  -6    1.06    0.21
  15   1  -8    1.04    0.20
 -15  -1  -8    1.22    0.31
  15  -1   8    1.05    0.27
  15   1  -8    1.33    0.29
  15   1  -8    0.99    0.25
 -15  -1  -8    1.22    0.32
 -15  -1  -8    1.05    0.24
  15   1  -8    1.35    0.26
  15  -1  -8    1.31    0.25
  15  -1  -8    1.10    0.28
 -15   1  -8    1.18    0.24
  15  -1  -8    0.92    0.25
 -15   1  -8    0.96    0.28
  15  -1  -8    0.89    0.22
  15   1   8    1.11    0.30
 -15   1  -8    1.23    0.32
  16   1  -1    6.19    0.31
 -16   1   1    6.44    0.34
  16   1  -1    6.48    0.48
  16   1  -1    6.39    0.50
  16   1  -1    6.26    0.35
  16   1  -1    6.91    0.48
 -16   1   1    6.39    0.38
 -16  -1  -1    6.68    0.48
  16  -1   1    6.63    0.47
  16  -1   1    6.60    0.52
  16  -1   1    6.70    0.53
 -16   1   1    6.09    0.47
 -16   1   1    6.60    0.37
  16  -1   1    6.56    0.38
 -16  -1  -1    6.23    0.33
 -16  -1  -1    5.98    0.45
  16  -1  -1    7.17    0.51
  16   1   1    7.03    0.50
 -16   1  -1    6.95    0.48
  16  -1  -1    6.72    0.51
  16  -1  -1    6.65    0.48
 -16   1  -1    5.89    0.40
 -16  -1   1    6.69    0.38
  16   1   1    5.28    0.48
  16   1   1    6.59    0.53
  16  -1  -1    6.24    0.34
 -16  -1   1    6.29    0.47
  16   1   1    6.13    0.34
 -16   1  -1    6.76    0.36
  16  -1  -1    6.06    0.33
 -16   1  -1    5.85    0.46
  16   1   1    6.35    0.38
 -16  -1   1    6.48    0.34
 -16  -1   1    6.04    0.34
  16   1  -3   36.08    1.46
  16  -1   3   34.55    1.42
  16  -1   3   36.53    1.23
 -16  -1  -3   36.01    1.36
  16   1  -3   35.07    1.03
 -16  -1  -3   36.17    1.36
  16  -1   3   35.76    1.21
 -16  -1  -3   35.66    1.08
  16   1  -3   36.07    1.21
  16   1  -3   35.97    1.21
  16  -1   3   36.08    1.44
 -16   1   3   35.80    1.13
  16   1  -3   33.86    1.02
 -16   1   3   36.55    1.31
 -16   1  -3   36.44    1.09
  16  -1  -3   33.58    1.05
  16  -1  -3   36.68    1.47
 -16   1  -3   35.54    1.35
  16   1   3   35.39    1.44
  16   1   3   34.48    1.21
  16  -1  -3   36.74    1.22
  16   1   3   34.91    1.42
  16   1   3   36.67    1.23
  16  -1  -3   34.71    1.22
 -16  -1   3   39.11    1.33
 -16   1  -3   33.81    1.32
 -16  -1   3   36.38    1.11
 -16  -1  -5   20.25    0.78
 -16  -1  -5   20.20    0.95
  16   1  -5   21.01    0.74
  16  -1   5   19.81    1.05
  16   1  -5   20.21    1.02
 -16   1   5   20.96    0.96
  16   1  -5   19.74    0.73
 -16  -1  -5   20.00    1.06
  16  -1   5   21.29    0.80
 -16   1   5   20.65    0.84
  16   1  -5   19.28    0.72
  16   1   5   20.37    1.08
 -16  -1   5   19.51    0.92
 -16   1  -5   19.56    0.78
 -16   1  -5   20.22    1.05
  16  -1  -5   20.63    0.73
 -16  -1   5   20.62    0.82
  16  -1  -5   19.64    0.99
  16  -1  -5   19.76    0.69
  16  -1  -5   19.38    0.74
 -16   1  -5   20.02    0.94
  16   1   5   19.32    0.92
  16   1   5   21.02    0.79
  16   1  -7    5.44    0.45
  16  -1   7    5.75    0.36
 -16  -1  -7    6.89    0.68
  16   1  -7    6.09    0.57
  16  -1   7    5.28    0.52
  16   1  -7    5.48    0.49
  16  -1   7    5.16    0.70
 -16  -1  -7    5.82    0.52
  16   1  -7    6.23    0.40
 -16  -1  -7    6.11    0.45
  16  -1  -7    5.91    0.54
  16   1   7    5.38    0.33
  16  -1  -7    5.75    0.36
 -16   1  -7    5.91    0.45
  16   1   7    6.11    0.55
  16   1   7    4.96    0.61
  16  -1  -7    5.36    0.49
  16  -1  -7    5.29    0.45
 -16   1  -7    6.58    0.67
 -16   1  -7    6.22    0.52
 -17   1   0    1.32    0.19
 -17   1   0    1.48    0.39
  17  -1   0    1.51    0.20
 -17   1   0    1.69    0.20
  17  -1   0    1.06    0.24
 -17  -1   0    1.93    0.38
  17   1   0    1.66    0.21
 -17   1   0    2.16    0.26
  17  -1   0    1.35    0.24
  17  -1   0    1.55    0.31
 -17  -1   0    2.09    0.27
  17   1   0    1.90    0.34
  17   1   0    1.63    0.20
 -17  -1   0    1.50    0.18
  17   1   0    1.48    0.28
  17   1   0    1.48    0.26
  17  -1   2    8.97    0.66
 -17   1   2    9.62    0.64
 -17  -1  -2    9.33    0.44
 -17   1   2    9.51    0.47
  17  -1   2    9.57    0.52
 -17  -1  -2    8.57    0.58
  17   1  -2    9.42    0.64
  17  -1   2    9.38    0.58
  17   1  -2   10.02    0.60
  17   1  -2    8.76    0.39
  17  -1   2    9.69    0.69
 -17  -1  -2    8.80    0.58
  17   1  -2    9.23    0.43
  17   1  -2    9.21    0.63
  17  -1  -2    8.96    0.43
 -17   1  -2    8.07    0.58
 -17   1  -2    9.27    0.60
 -17   1  -2    9.43    0.46
  17   1   2    9.63    0.69
  17   1   2    8.81    0.64
  17  -1  -2    9.33    0.62
  17  -1  -2    8.58    0.42
  17   1   2    9.10    0.51
  17   1   2    9.38    0.58
  17  -1  -2    8.76    0.63
 -17  -1   2    9.26    0.45
  17  -1  -2    8.66    0.56
  17   1  -4    7.77    0.47
  17  -1   4    7.69    0.48
 -17  -1  -4    7.28    0.54
  17  -1   4    7.18    0.50
  17   1  -4    7.38    0.46
 -17  -1  -4    7.65    0.63
 -17  -1  -4    7.16    0.41
 -17   1   4    7.46    0.45
  17  -1   4    6.82    0.61
  17   1  -4    7.33    0.38
  17   1  -4    6.44    0.58
 -17   1   4    7.14    0.55
  17   1   4    7.74    0.53
  17  -1  -4    7.26    0.61
  17   1   4    6.56    0.64
 -17   1  -4    7.73    0.44
 -17   1  -4    8.18    0.57
 -17  -1   4    7.73    0.55
  17  -1  -4    8.01    0.48
 -17  -1   4    6.26    0.40
 -17   1  -4    7.91    0.64
  17  -1  -4    7.36    0.36
  17  -1  -4    7.12    0.45
  17   1   4    6.92    0.47
  17   1  -6    3.59    0.47
  17  -1   6    5.57    0.62
 -17  -1  -6    4.04    0.37
 -17  -1  -6    4.12    0.46
  17   1  -6    4.46    0.27
  17  -1   6    4.76    0.46
 -17  -1  -6    5.11    0.59
 -17   1   6    4.98    0.50
  17  -1   6    4.52    0.35
  17   1  -6    4.46    0.32
  17   1  -6    4.02    0.38
 -17   1   6    3.22    0.37
  17  -1  -6    4.07    0.29
 -17   1  -6    5.36    0.48
 -17  -1   6    4.44    0.45
  17  -1  -6    4.29    0.28
  17   1   6    3.60    0.33
 -17   1  -6    4.99    0.60
  17  -1  -6    3.94    0.29
  17   1   6    5.03    0.57
 -17   1  -6    4.83    0.38
  17  -1  -6    4.43    0.49
  17   1   6    4.51    0.45
  17   1  -8    4.29    0.51
  17  -1   8    3.85    0.50
  17   1  -8    3.38    0.47
 -17  -1  -8    3.99    0.63
  17   1  -8    3.40    0.35
  17   1  -8    3.94    0.44
 -17  -1  -8    3.19    0.47
  17  -1  -8    3.51    0.49
  17  -1  -8    3.73    0.49
  17   1   8    3.68    0.50
 -17   1  -8    3.62    0.39
 -17   1  -8    3.75    0.61
  17  -1  -8    3.41    0.41
  18   1  -1    6.26    0.55
  18   1  -1    5.51    0.50
  18  -1   1    5.98    0.57
 -18  -1  -1    6.48    0.49
 -18   1   1    6.51    0.52
 -18  -1  -1    6.22    0.36
  18  -1   1    6.53    0.57
  18   1  -1    6.79    0.38
  18  -1   1    6.76    0.41
  18  -1   1    6.03    0.50
 -18   1   1    5.86    0.42
  18   1  -1    6.25    0.54
 -18   1   1    5.47    0.36
 -18  -1  -1    6.01    0.50
 -18   1   1    6.57    0.38
  18   1   1    5.63    0.54
 -18   1  -1    5.89    0.49
 -18  -1   1    5.97    0.40
  18  -1  -1    6.23    0.35
  18  -1  -1    6.31    0.55
  18   1   1    6.78    0.43
 -18  -1   1    6.81    0.37
  18   1   1    6.26    0.51
  18   1   1    6.04    0.56
  18  -1  -1    5.49    0.49
 -18   1  -1    6.71    0.38
  18  -1  -1    6.69    0.55
 -18   1  -1    6.00    0.47
 -18  -1   1    6.67    0.51
 -18   1   3   49.35    1.70
 -18  -1  -3   49.17    1.74
  18   1  -3   49.03    1.78
  18  -1   3   43.70    1.93
  18  -1   3   49.45    1.83
 -18  -1  -3   49.56    1.40
 -18  -1  -3   50.96    1.69
  18   1  -3   49.15    1.37
  18   1  -3   51.27    1.62
  18   1  -3   50.39    1.60
  18  -1   3   50.16    1.56
 -18   1   3   48.72    1.46
 -18   1  -3   49.65    1.69
  18   1   3   48.04    1.57
 -18   1  -3   49.23    1.73
  18  -1  -3   48.62    1.36
 -18   1  -3   49.55    1.43
  18  -1  -3   48.41    1.60
  18   1   3   50.09    1.86
  18   1   3   48.34    1.65
 -18  -1   3   50.57    1.43
  18  -1  -3   49.30    1.77
 -18  -1   3   51.20    1.70
  18  -1  -3   50.31    1.59
  18   1  -5    6.60    0.59
 -18  -1  -5    6.26    0.54
  18   1  -5    6.35    0.40
 -18  -1  -5    6.44    0.64
 -18  -1  -5    6.38    0.43
 -18   1   5    5.97    0.44
  18  -1   5    5.78    0.42
  18  -1   5    5.63    0.62
  18  -1   5    6.21    0.54
  18   1  -5    5.62    0.36
 -18   1   5    7.12    0.57
  18   1  -5    6.00    0.41
  18   1   5    5.87    0.50
 -18   1  -5    6.37    0.66
 -18  -1   5    6.13    0.53
 -18   1  -5    6.48    0.43
 -18   1  -5    6.14    0.54
  18  -1  -5    6.20    0.58
  18   1   5    6.06    0.62
  18  -1  -5    6.30    0.43
  18  -1  -5    5.80    0.34
  18   1   5    6.20    0.43
 -18  -1   5    5.33    0.42
  18  -1  -5    5.77    0.39
  18   1  -7   21.00    0.79
  18  -1   7   21.02    1.40
  18   1  -7   20.70    1.40
  18   1  -7   20.95    1.11
 -18  -1  -7   21.51    1.23
 -18  -1  -7   21.76    1.07
  18   1  -7   19.48    0.90
 -18  -1  -7   20.74    0.88
 -18   1  -7   18.89    1.19
 -18   1  -7   21.24    1.05
 -18   1  -7   21.28    0.90
  18  -1  -7   21.07    1.09
  18  -1  -7   20.24    0.93
  18  -1  -7   21.02    1.10
  18   1   7   20.73    1.23
  19   1   0   -0.10    0.15
  19  -1   0   -0.04    0.15
 -19   1   0    0.14    0.11
  19   1   0   -0.08    0.10
 -19   1   0    0.13    0.13
 -19  -1   0    0.33    0.26
  19  -1   0    0.10    0.15
  19   1   0    0.21    0.19
 -19   1   0   -0.03    0.25
 -19  -1   0    0.11    0.13
  19   1   0    0.01    0.19
 -19  -1   0    0.16    0.09
  19  -1   0    0.10    0.11
  19  -1   0   -0.23    0.17
  19  -1   2    0.11    0.12
 -19  -1  -2    0.08    0.14
  19   1  -2    0.20    0.11
  19   1  -2    0.02    0.14
  19  -1   2   -0.02    0.23
 -19   1   2    0.31    0.17
 -19  -1  -2    0.08    0.10
  19   1  -2   -0.10    0.15
  19  -1   2    0.23    0.15
  19   1  -2    0.17    0.18
 -19   1   2    0.03    0.11
  19   1   2    0.11    0.15
 -19   1  -2    0.31    0.20
  19  -1  -2    0.08    0.13
  19   1   2   -0.05    0.11
 -19  -1   2    0.22    0.17
  19  -1  -2    0.03    0.16
  19  -1  -2    0.19    0.15
 -19   1  -2    0.04    0.14
  19  -1  -2    0.36    0.10
 -19   1  -2   -0.14    0.09
 -19  -1   2    0.06    0.11
 -19  -1  -4    7.73    0.44
  19   1  -4    8.42    0.42
 -19   1   4    7.97    0.49
 -19  -1  -4    7.98    0.60
  19  -1   4    7.52    0.70
  19  -1   4    8.17    0.57
  19   1  -4    8.06    0.51
  19   1  -4    8.42    0.67
  19   1  -4    8.01    0.69
  19  -1   4    8.25    0.54
 -19  -1  -4    7.22    0.69
 -19   1   4    8.66    0.63
 -19   1  -4    7.44    0.69
  19   1   4    8.50    0.58
 -19   1  -4    8.59    0.62
  19  -1  -4    8.55    0.53
  19  -1  -4    7.44    0.80
  19  -1  -4    8.53    0.40
 -19  -1   4    7.91    0.48
 -19  -1   4    8.42    0.62
 -19   1  -4    7.83    0.57
  19   1   4    7.55    0.72
  19  -1  -4    7.58    0.66
  19   1   4    8.94    0.57
  19   1  -6    0.13    0.10
 -19   1   6    0.18    0.30
  19  -1   6   -0.05    0.26
  19  -1   6    0.22    0.18
  19   1  -6    0.32    0.12
  19  -1   6    0.18    0.15
  19   1  -6    0.10    0.14
 -19  -1  -6   -0.08    0.38
  19   1  -6    0.29    0.20
  19   1  -6    0.58    0.21
 -19  -1  -6    0.06    0.17
 -19  -1  -6    0.16    0.14
  19  -1  -6   -0.11    0.19
  19   1   6    0.22    0.19
  19   1   6    0.34    0.18
 -19  -1   6    0.18    0.20
  19  -1  -6   -0.01    0.11
  19   1   6    0.29    0.24
 -19   1  -6    0.66    0.17
 -19   1  -6    0.33    0.21
 -20  -1  -1   19.69    0.72
  20  -1   1   20.20    1.07
  20   1  -1   21.12    1.05
 -20   1   1   18.78    0.98
  20  -1   1   19.91    0.80
  20   1  -1   19.59    0.76
  20  -1   1   18.73    0.97
 -20  -1  -1   20.16    0.98
 -20   1   1   19.78    0.76
  20   1  -1   20.10    1.01
  20   1   1   20.44    1.00
  20  -1  -1   20.96    1.01
 -20   1  -1   20.90    1.00
  20  -1  -1   19.61    0.73
 -20  -1   1   18.51    0.72
  20   1   1   19.46    0.82
 -20  -1   1   19.18    0.97
  20  -1  -1   19.45    1.00
 -20   1  -1   19.52    0.75
  20   1   1   20.54    1.08
 -20  -1  -3   11.57    0.74
 -20   1   3   12.58    0.61
 -20  -1  -3   11.96    0.55
  20   1  -3   12.15    0.69
  20   1  -3   12.20    0.81
  20  -1   3   10.97    0.83
 -20   1   3   11.49    0.75
  20   1  -3   11.23    0.85
  20  -1   3   11.16    0.81
  20  -1   3   11.36    0.70
  20   1  -3   11.72    0.53
 -20  -1   3   11.62    0.75
  20   1   3   12.75    0.72
  20  -1  -3   10.43    1.04
 -20   1  -3   11.85    0.57
  20  -1  -3   11.71    0.50
 -20  -1   3   11.24    0.55
  20   1   3   10.08    0.80
  20  -1  -3   11.99    0.69
  20   1   3   10.99    0.65
 -20   1  -3   12.49    0.75
  20  -1  -3   12.23    0.81
  20   1  -5   14.61    0.93
  20  -1   5   13.80    0.77
 -20   1   5   12.11    1.15
  20  -1   5   14.66    1.02
  20   1  -5   15.18    0.71
  20   1  -5   12.11    0.84
  20  -1   5   14.80    0.74
  20   1  -5   13.65    0.60
 -20  -1  -5   14.23    0.66
 -20  -1  -5   14.53    0.86
  20   1   5   15.25    1.04
  20  -1  -5   13.68    0.69
  20   1   5   14.76    0.73
  20  -1  -5   14.64    0.91
  20  -1  -5   12.59    0.85
 -20  -1   5   13.82    0.89
 -20   1  -5   14.45    0.85
 -20   1  -5   15.31    0.69
  20   1   5   14.29    0.81
  21   1   0    0.15    0.16
  21   1   0    0.31    0.20
 -21   1   0    0.89    0.23
  21  -1   0    0.51    0.20
 -21  -1   0    0.45    0.14
 -21   1   0    0.41    0.15
 -21  -1   0    0.76    0.22
  21   1   0    0.61    0.23
  21  -1   0    0.58    0.16
  21  -1   0    0.75    0.25
 -21  -1  -2    3.31    0.46
  21  -1   2    4.00    0.51
  21   1  -2    3.63    0.31
 -21   1   2    4.10    0.45
  21  -1   2    3.44    0.36
  21   1  -2    3.95    0.54
  21   1  -2    3.67    0.44
 -21  -1  -2    3.24    0.30
 -21   1   2    3.22    0.33
  21  -1   2    2.85    0.42
  21  -1  -2    2.86    0.28
 -21  -1   2    3.13    0.42
  21  -1  -2    3.82    0.43
  21   1   2    3.89    0.50
 -21   1  -2    3.29    0.32
 -21  -1   2    3.31    0.31
  21  -1  -2    3.18    0.56
 -21   1  -2    3.90    0.52
  21   1   2    3.52    0.37
  21   1   2    3.54    0.43
 -21   1   4    5.47    0.44
  21   1  -4    6.24    0.50
 -21  -1  -4    5.28    0.53
 -21   1   4    5.22    0.55
  21  -1   4    5.29    0.66
  21   1  -4    5.79    0.62
  21  -1   4    6.28    0.53
  21  -1   4    5.78    0.50
 -21  -1  -4    5.26    0.38
  21   1   4    5.99    0.67
  21  -1  -4    5.50    0.46
 -21  -1   4    5.85    0.65
  21   1   4    6.36    0.51
 -21   1  -4    5.73    0.41
  21  -1  -4    5.32    0.59
 -21  -1   4    5.32    0.44
 -21   1  -4    6.16    0.57
  21   1   4    7.19    0.54
 -22   1   1    8.56    0.51
  22  -1   1    9.69    0.56
  22   1  -1   10.00    0.72
  22  -1   1   11.61    0.82
 -22  -1  -1    9.16    0.50
 -22   1   1   10.88    0.75
  22   1  -1    9.39    0.52
 -22  -1  -1    9.16    0.70
  22  -1   1    9.49    0.90
  22   1  -1    9.76    0.75
  22   1   1    9.82    0.59
  22   1   1   10.83    0.81
  22  -1  -1    9.50    0.74
  22  -1  -1    8.59    0.56
 -22   1  -1    9.56    0.52
 -22   1  -1    9.47    0.70
  22   1   1    9.68    0.80
 -22  -1   1   10.40    0.73
 -22  -1   1    9.76    0.50
  22  -1  -1    9.91    0.71
  22  -1   3    5.07    0.52
 -22  -1  -3    5.38    0.40
  22   1  -3    5.18    0.62
  22   1  -3    6.10    0.52
  22  -1   3    4.76    0.44
 -22  -1  -3    6.09    0.60
 -22   1   3    5.26    0.44
  22  -1   3    4.62    0.65
 -22   1   3    5.55    0.55
  22  -1  -3    5.02    0.57
  22   1   3    4.26    0.45
  22  -1  -3    5.81    0.50
  22   1   3    4.94    0.50
  22   1   3    5.85    0.66
 -22  -1   3    4.74    0.52
 -22   1  -3    5.26    0.41
 -22   1  -3    5.09    0.54
 -23   1   0    5.11    0.47
 -23  -1   0    4.82    0.56
  23   1   0    4.90    0.56
  23   1   0    4.67    0.57
 -23   1   0    4.81    0.64
  23   1   0    5.33    0.60
  23  -1   0    4.40    0.56
  23  -1   0    3.88    0.52
  23  -1   2    3.34    0.51
  23  -1   2    3.02    0.61
  23   1  -2    2.87    0.42
  23  -1   2    3.21    0.46
 -23  -1   2    3.17    0.56
  23   1   2    3.13    0.42
  23   1   2    2.70    0.41
  23  -1  -2    3.92    0.46
 -23   1  -2    3.26    0.36
  23   1   2    2.20    0.46
   0  -2  -2  847.28   17.86
   0  -2  -2  833.03   17.94
   0   2   2  851.02   18.16
   0   2  -4    7.40    0.33
   0  -2  -4    6.91    0.34
   0   2   4    7.59    0.36
   0  -2  -4    6.94    0.34
   0  -2  -4    7.41    0.33
   0  -2   4    8.45    0.28
   0  -2   4    8.36    0.29
   0   2  -4    7.99    0.33
   0  -2   4    8.26    0.37
   0  -2  -4    6.75    0.32
   0  -2  -4    6.88    0.36
   0   2   4    7.19    0.28
   0  -2   4    8.69    0.39
   0   2  -4    8.70    0.27
   0   2  -4    7.34    0.36
   0   2   4    7.11    0.35
   0  -2  -4    7.29    0.23
   0  -2   4    8.81    0.30
   0   2  -4    7.98    0.33
   0   2  -6    4.17    0.29
   0  -2  -6    3.85    0.29
   0  -2  -6    3.69    0.31
   0   2  -6    4.55    0.21
   0   2  -6    4.40    0.30
   0  -2   6    4.34    0.20
   0   2  -6    4.53    0.30
   0   2   6    4.42    0.33
   0   2  -6    4.43    0.33
   0  -2   6    4.46    0.30
   0  -2  -6    3.40    0.29
   0   2   6    4.10    0.30
   0  -2   6    4.67    0.23
   0   2   6    4.56    0.22
   0  -2  -8   13.98    0.67
   0   2  -8   14.10    0.65
   0  -2  -8   13.71    0.63
   0   2  -8   14.46    0.73
   0   2  -8   14.35    0.66
   0  -2   8   14.58    0.74
   0  -2  -8   14.64    0.69
   0   2  -8   14.05    0.66
   0   2   8   15.02    0.75
   0  -2  -8   14.15    0.74
   0  -2 -10    5.48    0.49
   0  -2  10    5.94    0.53
   0  -2 -10    5.44    0.45
   0   2 -10    5.70    0.47
   0   2 -10    6.40    0.52
   0   2 -10    5.03    0.43
   0  -2 -10    5.49    0.52
   0  -2 -10    5.68    0.44
   0   2  10    5.82    0.52
   0   2 -10    5.53    0.46
   1  -2   1  154.44    3.47
  -1   2   1  161.12    3.36
  -1   2   1  166.82    3.38
  -1  -2  -1  170.19    3.50
   1   2  -1  137.95    3.39
  -1   2   1  165.62    3.38
  -1   2   1  165.42    3.36
  -1  -2  -1  165.35    3.47
  -1  -2  -1  165.19    3.47
   1  -2   1  165.62    3.45
   1   2  -1  154.00    3.38
   1  -2   1  162.23    3.44
   1  -2   1  154.76    3.48
   1   2  -1  138.52    3.37
   1   2  -1  165.63    3.35
   1   2   1  150.85    3.40
  -1  -2   1  165.16    3.43
  -1  -2   1  168.01    3.48
   1  -2  -1  139.90    3.46
  -1  -2   1  164.65    3.42
  -1  -2   1  161.46    3.45
  -1   2  -1  161.27    3.40
   1   2   1  153.25    3.42
  -1  -2   1  167.68    3.42
   1  -2  -1  141.82    3.46
  -1   2  -1  169.85    3.42
  -1   2  -1  147.67    3.38
  -1  -2   1  158.41    3.58
   1   2   1  147.92    3.51
   1  -2  -1  148.17    3.47
  -1   2   3   12.72    0.37
   1  -2   3   12.82    0.41
  -1   2   3   13.22    0.35
   1   2  -3   12.50    0.38
   1   2  -3   13.03    0.39
   1  -2   3   13.12    0.43
   1  -2   3   12.56    0.36
  -1  -2  -3   12.93    0.45
  -1  -2  -3   12.94    0.45
   1   2  -3   12.82    0.40
  -1  -2  -3   12.40    0.45
   1  -2   3   12.93    0.41
  -1  -2  -3   12.93    0.45
   1  -2   3   12.50    0.46
   1   2  -3   12.85    0.45
  -1   2   3   12.76    0.44
   1  -2   3   12.62    0.45
   1   2  -3   12.53    0.45
  -1   2   3   12.40    0.43
  -1  -2  -3   13.22    0.44
   1   2   3   13.50    0.44
   1  -2  -3   12.80    0.37
  -1   2  -3   12.69    0.35
  -1   2  -3   13.04    0.44
   1  -2  -3   13.40    0.45
   1  -2  -3   13.06    0.40
  -1  -2   3   13.09    0.40
   1   2   3   12.94    0.46
   1  -2  -3   11.94    0.41
  -1   2  -3   12.59    0.44
   1   2   3   13.03    0.42
  -1   2  -3   12.58    0.41
  -1   2  -3   12.99    0.46
  -1  -2   3   11.79    0.53
  -1  -2   3   13.42    0.33
   1   2   3   12.81    0.43
   1  -2  -3   12.92    0.39
   1  -2  -3   12.95    0.44
   1  -2  -3   12.61    0.43
  -1  -2   3   13.13    0.33
  -1   2   5    5.95    0.22
  -1  -2  -5    6.44    0.35
   1   2  -5    5.76    0.30
  -1  -2  -5    5.75    0.32
   1   2  -5    5.78    0.29
   1   2  -5    5.76    0.24
   1  -2   5    6.36    0.35
  -1  -2  -5    6.20    0.43
  -1   2   5    5.91    0.32
  -1  -2  -5    5.65    0.33
   1  -2   5    5.58    0.30
   1  -2   5    5.69    0.27
   1   2  -5    5.46    0.41
   1  -2   5    6.16    0.25
  -1  -2  -5    5.94    0.34
   1   2  -5    5.68    0.29
  -1   2   5    5.64    0.34
   1  -2   5    5.91    0.27
  -1   2   5    5.92    0.21
   1  -2  -5    5.82    0.33
   1  -2  -5    6.11    0.30
   1  -2  -5    5.74    0.35
   1  -2  -5    5.84    0.30
  -1   2  -5    6.11    0.34
   1  -2  -5    5.43    0.22
  -1   2  -5    5.68    0.22
  -1  -2   5    5.81    0.35
   1   2   5    5.58    0.31
  -1  -2   5    5.60    0.30
   1  -2  -5    5.90    0.33
  -1  -2   5    5.97    0.28
  -1   2  -5    5.59    0.34
   1  -2  -5    5.72    0.23
  -1   2  -5    6.09    0.35
   1   2   5    5.51    0.30
  -1   2  -5    5.94    0.31
   1   2   5    5.55    0.27
  -1   2  -5    5.76    0.33
   1  -2  -5    5.46    0.33
   1  -2   7    9.95    0.38
   1   2  -7   10.37    0.49
  -1  -2  -7    9.67    0.56
   1   2  -7   10.00    0.37
  -1   2   7   11.33    0.58
   1   2  -7   10.21    0.48
   1  -2   7   10.55    0.37
   1   2  -7   10.16    0.50
  -1  -2  -7   10.36    0.55
  -1  -2  -7   10.87    0.55
   1  -2   7    9.44    0.56
   1   2  -7   10.22    0.56
   1  -2  -7   10.31    0.48
   1  -2  -7   10.27    0.51
  -1   2  -7   10.60    0.53
   1   2   7   10.46    0.58
   1  -2  -7   10.48    0.58
  -1  -2   7   10.80    0.42
  -1   2  -7    9.77    0.52
  -1   2  -7   10.09    0.56
  -1  -2   7   10.26    0.57
   1  -2  -7   10.73    0.53
  -1   2  -7   10.19    0.50
   1   2   7    9.67    0.40
  -1  -2  -9    0.99    0.22
   1   2  -9    0.80    0.17
   1   2  -9    1.22    0.21
  -1  -2  -9    1.23    0.22
  -1   2   9    0.63    0.21
  -1  -2  -9    0.99    0.25
   1  -2   9    1.15    0.24
   1   2  -9    1.03    0.18
   1   2  -9    1.34    0.26
  -1  -2  -9    0.98    0.20
   1  -2  -9    0.89    0.23
   1  -2  -9    1.02    0.21
   1  -2  -9    0.82    0.17
   1  -2  -9    0.79    0.21
   1   2   9    0.97    0.22
  -1  -2   9    0.97    0.21
  -1   2  -9    0.86    0.18
  -1   2  -9    1.00    0.23
  -1   2  -9    0.95    0.20
   1   2 -11   -0.10    0.14
   1   2 -11    0.23    0.18
  -1  -2 -11    0.28    0.19
  -1  -2 -11    0.23    0.17
   1   2 -11   -0.18    0.20
  -1   2  11    0.24    0.20
   1   2 -11    0.10    0.21
   1  -2  11   -0.08    0.19
  -1  -2 -11    0.03    0.16
   1  -2 -11    0.04    0.20
   1   2  11    0.66    0.31
  -1  -2  11    0.49    0.33
  -1   2 -11    0.16    0.20
  -1   2 -11    0.58    0.20
   1  -2 -11    0.61    0.19
  -1   2 -11    0.24    0.19
  -2  -2   0   93.65    2.17
   2   2   0  102.64    2.25
   2  -2   0   94.36    2.18
  -2  -2   0  101.68    2.18
   2   2   0  101.59    2.23
   2  -2   0  104.40    2.21
  -2   2   0  101.36    2.23
  -2  -2   0  102.86    2.21
  -2   2   0  101.89    2.24
   2  -2   2  672.66   13.95
  -2  -2  -2  652.81   13.94
   2  -2   2  606.18   13.92
   2   2  -2  645.04   14.07
   2   2  -2  650.85   14.06
   2  -2  -2  671.74   13.81
  -2   2  -2  664.97   14.12
  -2   2  -2  641.70   14.11
  -2  -2   2  650.05   13.91
   2  -2  -2  643.92   13.88
   2   2   2  647.97   14.08
   2  -2  -2  640.72   13.87
   2   2   2  676.64   14.13
   2  -2  -2  646.78   13.87
   2   2   2  667.87   14.11
   2  -2   4   42.50    1.12
   2  -2   4   42.12    1.17
  -2  -2  -4   41.68    1.17
   2   2  -4   41.76    1.16
   2   2  -4   40.57    1.06
  -2  -2  -4   41.27    1.17
   2   2  -4   41.01    1.15
  -2  -2  -4   42.15    1.19
  -2  -2  -4   42.13    1.17
  -2  -2  -4   41.00    1.15
   2   2  -4   41.81    1.03
   2   2  -4   43.19    1.11
   2  -2   4   42.59    1.11
   2   2  -4   41.23    1.14
   2  -2   4   41.19    1.13
   2  -2   4   42.24    1.00
  -2   2   4   41.83    1.14
   2   2  -4   41.43    1.09
   2   2  -4   42.44    1.03
  -2  -2  -4   41.76    1.14
   2  -2  -4   41.74    1.05
   2  -2  -4   41.63    1.15
   2  -2  -4   42.26    1.14
  -2  -2   4   42.43    1.16
  -2   2  -4   41.07    1.11
  -2   2  -4   42.54    1.16
   2   2   4   42.24    1.18
   2  -2  -4   40.52    1.13
  -2  -2   4   43.49    1.10
   2  -2  -4   41.69    1.04
   2   2   4   41.14    1.12
  -2   2  -4   42.37    1.18
   2  -2  -4   41.62    1.05
  -2   2  -4   42.54    1.17
  -2   2  -4   41.75    0.98
   2  -2  -4   41.64    1.14
   2  -2  -4   41.52    1.18
   2   2   4   39.40    1.12
  -2   2  -4   42.80    1.17
   2  -2  -4   40.94    1.04
   2   2   4   40.90    1.14
   2   2  -6   63.99    1.63
  -2  -2  -6   60.69    1.66
   2   2  -6   61.24    1.71
   2   2  -6   60.15    1.64
   2  -2   6   61.96    1.74
   2  -2   6   59.95    1.55
   2  -2   6   60.83    1.61
  -2  -2  -6   60.86    1.71
   2   2  -6   61.23    1.56
  -2   2   6   60.14    1.69
  -2  -2  -6   58.54    1.70
   2   2  -6   61.01    1.49
  -2  -2  -6   60.28    1.68
   2   2  -6   61.41    1.56
   2   2   6   59.57    1.59
  -2  -2   6   62.30    1.71
   2   2   6   57.29    1.80
  -2   2  -6   60.12    1.69
   2  -2  -6   59.96    1.47
   2  -2  -6   57.35    1.64
   2  -2  -6   60.51    1.73
   2  -2  -6   59.46    1.54
  -2   2  -6   61.73    1.71
   2  -2  -6   56.97    1.44
  -2   2  -6   61.27    1.70
   2  -2  -6   59.79    1.57
   2  -2  -6   61.71    1.65
   2  -2  -6   58.07    1.66
  -2   2  -6   59.13    2.02
   2   2   6   59.30    1.73
  -2  -2   6   61.91    1.55
   2   2  -8   14.57    0.74
  -2  -2  -8   14.90    0.71
   2   2  -8   15.08    0.55
   2   2  -8   15.75    0.63
   2   2  -8   15.25    0.67
  -2   2   8   14.75    0.73
  -2  -2  -8   14.78    0.71
   2   2  -8   15.04    0.62
   2  -2   8   16.54    0.80
  -2  -2  -8   14.52    0.75
   2  -2   8   14.29    0.53
   2   2  -8   13.60    0.49
  -2  -2  -8   14.27    0.73
   2  -2  -8   14.80    0.76
  -2   2  -8   15.11    0.75
  -2   2  -8   14.51    0.68
   2  -2  -8   14.66    0.64
   2   2   8   14.93    0.77
   2  -2  -8   15.26    0.62
  -2  -2   8   15.77    0.76
  -2   2  -8   13.66    0.88
   2   2   8   14.18    0.56
  -2   2  -8   16.17    0.75
   2  -2  -8   14.65    0.69
  -2  -2 -10    0.24    0.15
  -2   2  10   -0.07    0.17
   2  -2  10    0.45    0.21
  -2  -2 -10    0.22    0.17
  -2  -2 -10    0.36    0.20
   2   2 -10    0.19    0.16
   2   2 -10    0.41    0.16
   2   2 -10    0.13    0.14
   2   2 -10    0.17    0.14
  -2  -2 -10    0.17    0.14
  -2  -2  10    0.47    0.18
   2   2  10    0.23    0.15
  -2   2 -10    0.38    0.19
   2  -2 -10    0.18    0.16
  -2   2 -10    0.38    0.18
  -2   2 -10    0.05    0.15
  -2   2 -10    0.48    0.17
   2  -2 -10    0.39    0.19
   2  -2 -10    0.05    0.13
   2  -2 -10   -0.05    0.14
  -3  -2  -1  706.80   15.07
  -3  -2  -1  711.57   15.09
   3  -2   1  723.27   15.08
   3   2  -1  709.41   15.22
   3  -2   1  668.13   15.07
   3   2   1  718.49   15.33
  -3  -2  -3   44.99    1.25
   3  -2   3   45.85    1.21
   3   2  -3   45.39    1.17
   3  -2   3   45.55    1.20
  -3  -2  -3   45.89    1.19
   3   2  -3   46.88    1.14
   3   2  -3   45.20    1.16
  -3  -2  -3   45.63    1.19
   3  -2   3   47.17    1.07
   3  -2   3   46.52    1.16
   3   2  -3   45.13    1.18
  -3   2   3   44.94    1.19
   3  -2   3   44.40    1.21
  -3   2   3   46.29    1.15
  -3  -2  -3   44.63    1.23
   3   2  -3   45.38    1.14
   3   2  -3   44.91    1.16
  -3  -2  -3   46.32    1.19
   3  -2   3   47.29    1.24
  -3   2  -3   45.61    1.24
   3  -2  -3   46.37    1.05
  -3   2  -3   45.20    1.06
   3   2   3   44.61    1.20
   3  -2  -3   45.31    1.16
  -3  -2   3   47.17    1.19
   3  -2  -3   47.30    1.20
   3   2   3   46.68    1.23
  -3  -2   3   45.80    1.18
  -3   2  -3   43.84    1.22
  -3   2  -3   45.05    1.15
   3  -2  -3   45.51    1.18
   3   2   3   45.75    1.19
   3   2   3   45.62    1.17
  -3   2  -3   44.04    1.17
   3   2   3   46.83    1.22
   3  -2  -3   42.95    1.25
   3  -2  -3   45.63    1.16
   3  -2  -3   45.56    1.05
   3  -2   5    4.33    0.30
   3   2  -5    4.12    0.29
   3  -2   5    4.33    0.27
   3  -2   5    3.88    0.33
   3   2  -5    4.60    0.27
  -3  -2  -5    4.49    0.30
   3   2  -5    4.12    0.35
   3   2  -5    4.19    0.24
   3   2  -5    4.43    0.26
   3   2  -5    4.79    0.22
   3  -2   5    4.67    0.19
   3  -2   5    4.72    0.29
  -3  -2  -5    4.08    0.32
   3  -2   5    3.94    0.27
   3   2  -5    4.42    0.22
  -3   2   5    4.65    0.30
  -3  -2  -5    4.28    0.30
  -3   2  -5    4.18    0.29
   3  -2  -5    4.29    0.28
   3  -2  -5    4.18    0.22
  -3   2  -5    4.05    0.30
  -3   2  -5    4.23    0.27
  -3   2  -5    4.41    0.32
  -3  -2   5    4.73    0.31
   3   2   5    3.86    0.36
   3  -2  -5    4.39    0.22
  -3   2  -5    4.06    0.17
   3  -2  -5    4.10    0.24
  -3  -2   5    4.29    0.27
   3   2   5    4.20    0.28
   3  -2  -5    3.82    0.36
   3  -2  -5    4.28    0.30
   3   2   5    4.01    0.28
   3   2   5    4.37    0.28
   3  -2  -5    4.05    0.23
  -3  -2  -7   17.04    0.78
  -3  -2  -7   17.45    0.73
   3   2  -7   16.86    0.61
   3   2  -7   17.61    0.64
  -3   2   7   17.93    0.76
   3  -2   7   17.22    0.79
   3   2  -7   17.63    0.77
   3   2  -7   18.01    0.62
   3  -2   7   16.96    0.64
   3   2  -7   16.66    0.58
  -3  -2  -7   16.82    0.76
  -3  -2  -7   16.86    0.74
   3   2  -7   16.40    0.67
  -3  -2   7   17.31    0.76
   3   2   7   16.51    0.66
  -3   2  -7   17.42    0.76
   3  -2  -7   17.80    0.79
   3  -2  -7   18.10    0.61
   3   2   7   16.85    0.79
   3  -2  -7   17.04    0.55
   3  -2  -7   17.38    0.72
   3  -2  -7   17.19    0.58
  -3   2  -7   18.10    0.78
   3  -2  -7   17.07    0.64
  -3   2  -7   17.17    0.71
  -3   2  -7   18.25    0.78
   3   2  -9    2.72    0.30
  -3  -2  -9    3.17    0.37
   3   2  -9    2.13    0.20
  -3  -2  -9    2.64    0.42
   3   2  -9    1.94    0.33
  -3   2   9    2.78    0.37
  -3  -2  -9    2.04    0.32
  -3  -2  -9    2.83    0.36
   3   2  -9    3.41    0.39
   3  -2   9    2.94    0.38
   3   2  -9    2.17    0.22
   3   2  -9    2.77    0.27
   3   2   9    2.75    0.37
  -3   2  -9    2.45    0.34
  -3   2  -9    2.99    0.33
  -3   2  -9    1.83    0.33
   3  -2  -9    2.26    0.33
   3  -2  -9    2.65    0.37
  -3   2  -9    3.30    0.38
   3  -2  -9    2.61    0.28
  -3  -2   9    2.72    0.34
   3  -2  -9    2.71    0.25
   3   2 -11    1.75    0.26
  -3  -2 -11    1.90    0.33
   3  -2  11    1.07    0.30
   3   2 -11    1.91    0.29
  -3   2  11    2.03    0.33
  -3  -2 -11    1.76    0.34
   3   2 -11    1.91    0.34
  -3  -2 -11    2.41    0.37
   3   2 -11    1.92    0.31
  -3   2 -11    1.72    0.34
  -3   2 -11    2.05    0.31
   3  -2 -11    1.74    0.25
   3   2  11    2.24    0.43
  -3   2 -11    2.09    0.39
   3  -2 -11    1.45    0.35
   3  -2 -11    1.96    0.32
   3  -2 -11    2.54    0.31
   4   2   0  717.66   15.39
   4  -2   0  682.90   14.64
  -4   2   2   22.68    0.64
   4  -2   2   22.45    0.70
  -4  -2  -2   20.19    0.62
   4   2  -2   20.24    0.64
  -4  -2  -2   20.30    0.60
  -4   2   2   23.09    0.63
  -4  -2  -2   20.91    0.60
   4   2  -2   18.76    0.72
   4   2  -2   21.31    0.61
   4   2  -2   20.81    0.58
  -4  -2  -2   19.88    0.68
   4  -2   2   23.10    0.63
   4   2  -2   20.80    0.60
  -4   2   2   22.86    0.57
   4  -2   2   22.33    0.68
   4  -2   2   22.26    0.62
   4  -2   2   21.90    0.57
   4   2   2   21.55    0.61
  -4   2  -2   20.78    0.61
  -4   2  -2   21.15    0.58
   4   2   2   22.88    0.70
   4   2   2   22.77    0.64
  -4  -2   2   22.72    0.59
   4  -2  -2   21.81    0.64
   4  -2  -2   21.38    0.64
   4   2   2   21.21    0.57
   4  -2  -2   20.52    0.57
   4   2   2   22.21    0.57
   4   2   2   22.12    0.69
   4  -2  -2   19.90    0.56
   4   2   2   21.08    0.63
   4  -2  -2   21.17    0.53
  -4   2  -2   20.84    0.68
  -4   2  -2   21.03    0.61
  -4  -2   2   23.02    0.61
   4  -2  -2   20.92    0.60
   4  -2  -2   21.93    0.63
   4  -2   4   78.62    2.03
   4   2  -4   82.76    1.99
   4   2  -4   83.50    1.98
   4   2  -4   80.95    2.00
  -4  -2  -4   81.08    2.08
  -4   2   4   80.61    2.03
   4  -2   4   73.91    2.02
   4  -2   4   79.33    1.97
  -4  -2  -4   81.80    2.11
  -4   2   4   80.07    1.97
   4   2  -4   83.63    1.97
   4  -2   4   82.48    1.84
  -4  -2  -4   83.92    2.03
  -4  -2  -4   80.05    2.01
   4   2  -4   82.65    2.01
   4  -2   4   79.40    2.04
   4   2  -4   81.60    1.96
   4  -2   4   80.71    2.06
  -4  -2  -4   78.67    2.01
   4  -2  -4   83.61    1.98
  -4   2  -4   81.33    1.85
   4   2   4   79.96    2.06
   4  -2  -4   83.39    2.01
  -4   2  -4   79.56    1.98
   4   2   4   76.69    1.99
   4  -2  -4   81.10    1.81
  -4   2  -4   79.75    2.00
  -4   2  -4   80.54    2.08
  -4   2  -4   80.48    2.02
   4  -2  -4   80.96    1.96
  -4  -2   4   81.92    2.01
  -4   2  -4   83.73    2.10
   4   2   4   78.52    2.04
   4  -2  -4   80.28    1.99
   4   2   4   77.75    2.04
   4  -2  -4   83.32    1.82
  -4  -2   4   81.58    2.00
   4  -2  -4   80.82    1.97
   4  -2  -4   79.16    2.00
   4   2   4   81.05    2.03
   4   2  -6   13.31    0.45
  -4  -2  -6   13.13    0.60
  -4  -2  -6   13.23    0.66
   4  -2   6   13.18    0.56
   4  -2   6   13.42    0.58
  -4  -2  -6   12.57    0.62
   4   2  -6   13.50    0.61
  -4  -2  -6   13.04    0.61
   4   2  -6   13.63    0.51
   4   2  -6   13.92    0.46
  -4   2   6   12.93    0.58
   4   2  -6   13.20    0.56
   4  -2   6   12.96    0.63
   4  -2  -6   13.64    0.47
   4  -2  -6   13.14    0.50
   4  -2  -6   12.82    0.58
  -4   2  -6   14.44    0.66
   4  -2  -6   13.49    0.45
   4  -2  -6   13.53    0.63
   4   2   6   12.74    0.58
  -4  -2   6   13.94    0.61
   4   2   6   12.50    0.63
   4  -2  -6   13.24    0.51
  -4   2  -6   13.52    0.65
   4  -2  -6   12.91    0.58
  -4   2  -6   14.97    0.60
  -4  -2   6   13.32    0.55
  -4  -2  -8    5.05    0.44
  -4  -2  -8    5.03    0.41
  -4   2   8    5.04    0.41
   4   2  -8    5.54    0.31
  -4  -2  -8    5.18    0.46
   4   2  -8    5.50    0.32
   4   2  -8    6.13    0.41
   4   2  -8    4.57    0.43
  -4  -2  -8    4.47    0.40
   4  -2   8    5.83    0.48
   4  -2   8    5.78    0.37
   4   2  -8    5.61    0.36
   4   2  -8    5.31    0.44
   4  -2  -8    5.06    0.30
   4  -2  -8    4.51    0.29
   4  -2  -8    4.77    0.32
   4   2   8    5.18    0.47
  -4   2  -8    5.35    0.45
   4  -2  -8    4.52    0.39
   4   2   8    4.92    0.37
  -4   2  -8    6.34    0.46
  -4   2  -8    5.66    0.42
   4  -2  -8    4.83    0.45
  -4   2  -8    5.96    0.48
   4  -2  -8    4.47    0.26
  -4   2  10    4.27    0.47
  -4  -2 -10    4.63    0.50
   4   2 -10    5.17    0.33
   4  -2  10    5.26    0.51
   4   2 -10    4.46    0.47
  -4  -2 -10    4.42    0.46
  -4  -2 -10    4.61    0.49
   4   2 -10    4.57    0.33
   4   2 -10    5.57    0.45
   4   2 -10    5.14    0.34
   4  -2 -10    5.50    0.51
  -4  -2  10    5.62    0.52
   4   2  10    3.99    0.46
  -4   2 -10    4.97    0.46
   4  -2 -10    5.70    0.46
   4  -2 -10    5.07    0.37
  -4   2 -10    4.80    0.49
   4  -2 -10    4.51    0.33
  -4   2 -10    5.16    0.45
  -5   2   1  333.39    7.03
  -5  -2  -1  320.30    7.07
   5  -2   1  322.10    7.19
  -5  -2  -1  336.20    7.20
   5   2  -1  325.04    7.08
   5   2  -1  322.56    7.10
  -5  -2  -1  320.72    7.16
  -5  -2  -1  335.55    7.03
  -5   2   1  328.79    7.09
   5  -2   1  324.06    7.06
   5  -2   1  326.30    7.11
  -5   2   1  323.25    7.08
   5   2  -1  327.20    7.10
  -5   2   1  332.21    7.15
   5  -2   1  333.30    7.11
   5   2  -1  330.43    7.09
   5  -2   1  333.35    7.19
   5  -2   1  331.54    7.07
  -5   2   1  324.58    7.18
  -5  -2  -1  327.40    7.11
   5   2  -1  328.13    7.19
   5   2  -1  330.11    7.03
  -5   2   1  334.17    7.06
  -5  -2   1  317.90    7.02
   5   2   1  328.05    7.06
   5   2   1  318.04    7.21
  -5   2  -1  332.87    7.21
   5  -2  -1  326.93    7.16
  -5   2  -1  323.74    7.07
  -5  -2   1  328.88    7.04
   5  -2  -1  342.93    7.21
  -5   2  -1  327.35    7.08
  -5   2  -1  333.31    7.20
  -5  -2   1  324.64    7.02
   5   2   1  324.12    7.13
  -5  -2   1  322.40    7.06
   5   2   1  320.15    7.10
  -5   2  -1  329.71    7.15
   5  -2  -1  324.81    7.09
   5   2   1  333.38    7.22
   5  -2  -1  332.46    7.08
   5   2   1  314.14    7.13
  -5   2  -1  330.29    7.13
   5  -2  -1  293.88    7.03
   5  -2  -1  331.83    7.11
   5   2   1  336.15    7.14
  -5  -2   1  327.88    7.09
   5  -2   3   63.55    1.69
   5  -2   3   63.40    1.67
   5   2  -3   62.66    1.52
  -5  -2  -3   62.98    1.58
  -5   2   3   62.46    1.57
   5   2  -3   64.17    1.56
   5  -2   3   63.15    1.48
   5  -2   3   63.98    1.59
   5   2  -3   62.79    1.59
   5   2  -3   62.46    1.53
   5   2  -3   62.61    1.54
   5  -2   3   63.55    1.62
  -5  -2  -3   60.24    1.67
  -5   2   3   63.87    1.51
   5  -2   3   62.84    1.60
  -5  -2  -3   64.02    1.57
  -5  -2  -3   62.87    1.60
  -5   2   3   65.28    1.60
  -5  -2  -3   65.11    1.71
   5  -2  -3   63.77    1.42
  -5   2  -3   63.22    1.67
  -5  -2   3   64.28    1.57
   5  -2  -3   64.03    1.56
  -5  -2   3   63.83    1.64
   5   2   3   62.71    1.58
  -5   2  -3   62.81    1.57
   5  -2  -3   64.70    1.61
   5  -2  -3   62.68    1.53
   5   2   3   62.17    1.60
  -5   2  -3   62.34    1.56
   5   2   3   63.06    1.66
  -5   2  -3   61.49    1.66
   5  -2  -3   62.44    1.61
   5  -2  -3   62.95    1.60
  -5  -2   3   63.49    1.56
   5   2   3   62.10    1.57
  -5   2  -3   52.57    1.55
   5   2   3   63.55    1.43
   5   2   3   63.56    1.46
  -5   2   5    0.47    0.12
  -5  -2  -5    0.83    0.16
  -5  -2  -5    0.34    0.09
  -5  -2  -5    0.42    0.12
   5   2  -5    0.61    0.11
   5   2  -5    0.43    0.11
   5   2  -5    0.48    0.11
   5  -2   5    0.48    0.10
   5   2  -5    0.62    0.11
   5  -2   5    0.77    0.15
  -5  -2  -5    0.48    0.13
   5   2  -5    0.65    0.13
  -5  -2  -5    0.42    0.10
   5   2  -5    0.61    0.11
   5  -2   5    0.33    0.14
   5  -2   5    0.55    0.14
   5   2   5    0.49    0.14
  -5  -2   5    0.51    0.11
   5  -2  -5    0.73    0.14
  -5   2  -5    0.53    0.14
  -5   2  -5    0.55    0.14
   5   2   5    0.32    0.09
   5  -2  -5    0.45    0.10
  -5   2  -5    0.64    0.13
  -5   2  -5    0.39    0.10
  -5   2  -5    0.52    0.12
   5   2   5    0.40    0.12
   5  -2  -5    0.51    0.10
   5  -2  -5    0.45    0.10
  -5  -2   5    0.79    0.13
   5   2   5    0.31    0.10
   5  -2  -5    0.58    0.12
   5  -2  -5    0.48    0.14
  -5  -2  -7    1.20    0.23
   5   2  -7    1.39    0.21
   5   2  -7    1.60    0.15
  -5  -2  -7    1.27    0.21
   5   2  -7    1.05    0.18
   5   2  -7    1.51    0.20
   5  -2   7    1.42    0.22
   5   2  -7    1.22    0.22
  -5  -2  -7    2.11    0.27
  -5  -2  -7    1.18    0.23
   5  -2   7    1.26    0.23
  -5   2   7    1.79    0.23
   5   2  -7    1.57    0.14
   5   2   7    1.14    0.20
  -5   2  -7    0.99    0.18
  -5  -2   7    1.54    0.24
  -5   2  -7    1.66    0.27
   5  -2  -7    1.24    0.13
   5  -2  -7    1.42    0.18
   5  -2  -7    1.37    0.24
  -5   2  -7    1.34    0.21
   5   2   7    1.35    0.22
   5  -2  -7    1.27    0.16
   5  -2  -7    1.33    0.18
   5  -2  -7    1.53    0.23
   5   2  -9    3.17    0.24
  -5  -2  -9    3.28    0.41
  -5  -2  -9    3.13    0.36
   5   2  -9    3.22    0.34
   5   2  -9    2.99    0.37
   5  -2   9    2.86    0.44
  -5   2   9    3.21    0.45
   5  -2   9    3.62    0.41
  -5  -2  -9    2.79    0.38
  -5  -2  -9    3.10    0.38
   5   2  -9    3.21    0.29
   5   2  -9    2.75    0.30
   5   2  -9    3.47    0.24
  -5   2  -9    3.33    0.40
   5  -2  -9    2.81    0.38
  -5   2  -9    2.59    0.38
   5   2   9    3.35    0.42
  -5  -2   9    2.82    0.36
   5  -2  -9    3.48    0.27
   5  -2  -9    3.02    0.25
   5   2   9    2.77    0.34
   5  -2  -9    2.82    0.23
  -5   2  -9    2.62    0.35
   5  -2  -9    3.42    0.43
  -5  -2 -11   -0.02    0.27
   5   2 -11   -0.14    0.18
   5   2 -11   -0.10    0.10
   5   2 -11    0.29    0.17
  -5  -2 -11    0.10    0.16
  -5   2  11    0.10    0.20
   5   2 -11    0.07    0.10
   5  -2 -11    0.15    0.16
  -5   2 -11   -0.13    0.17
   5   2  11    0.10    0.19
  -5   2 -11    0.33    0.30
  -5   2 -11   -0.17    0.16
  -5  -2  11    0.12    0.19
   5  -2 -11    0.03    0.12
   5  -2 -11    0.08    0.20
  -6   2   0   94.55    2.10
   6   2   0   93.09    2.24
  -6  -2   0   95.52    2.09
  -6   2   0   95.54    2.25
  -6  -2   0   93.09    2.15
   6   2   0   94.47    2.26
   6  -2   0   93.24    2.13
  -6  -2   0   96.64    2.22
  -6  -2   0   96.51    2.20
   6   2   0   94.43    2.25
  -6   2   0   94.10    2.21
   6   2   0   93.96    2.14
   6  -2   0   92.50    2.10
  -6   2   0   95.05    2.14
   6   2   0   93.72    2.09
   6  -2   0   95.50    2.25
  -6   2   0   96.15    2.24
   6   2   0   95.21    2.25
   6   2   0   94.80    2.19
   6  -2   0   94.19    2.25
   6  -2   0   95.48    2.25
   6   2  -2   94.18    2.20
  -6   2   2   97.17    2.27
   6  -2   2   96.89    2.36
   6   2  -2   95.38    2.15
  -6   2   2   99.13    2.22
   6  -2   2   96.20    2.20
   6   2  -2   94.23    2.13
   6  -2   2   95.63    2.24
   6   2  -2   92.88    2.20
  -6  -2  -2   92.68    2.33
  -6  -2  -2   92.60    2.20
  -6  -2  -2   95.43    2.17
   6  -2   2   94.18    2.21
   6  -2   2   96.38    2.23
  -6  -2  -2   93.49    2.35
   6   2  -2   92.58    2.29
  -6  -2  -2   93.66    2.24
   6   2  -2   93.02    2.18
  -6   2  -2   95.04    2.34
   6  -2  -2   94.27    2.18
   6  -2  -2   95.75    2.24
  -6  -2   2   97.09    2.23
  -6   2  -2   94.09    2.20
   6  -2  -2   92.49    2.14
   6   2   2   95.65    2.35
   6  -2  -2   91.66    2.28
   6   2   2   95.42    2.21
   6   2   2   96.96    2.20
  -6  -2   2   93.84    2.31
  -6   2  -2   93.71    2.23
   6  -2  -2   93.48    2.15
  -6   2  -2   96.01    2.19
  -6   2  -2   90.03    2.33
   6   2   2   96.25    2.20
  -6   2  -2   92.12    2.22
   6  -2  -2   94.64    2.13
  -6  -2   2   96.44    2.17
   6  -2  -2   92.77    2.14
   6  -2  -2   95.51    2.30
   6   2  -4   27.53    0.84
   6  -2   4   27.01    0.86
   6   2  -4   26.32    0.87
   6  -2   4   27.95    0.91
  -6   2   4   28.99    0.82
   6   2  -4   27.47    0.84
  -6  -2  -4   26.36    0.87
   6   2  -4   27.20    0.82
   6   2  -4   26.63    0.85
  -6   2   4   29.09    0.90
  -6   2   4   27.88    0.88
  -6  -2  -4   28.47    0.99
   6  -2   4   28.40    0.95
   6   2  -4   26.81    0.85
   6  -2   4   26.55    1.12
   6  -2   4   29.03    0.74
  -6  -2  -4   27.48    0.96
  -6  -2  -4   27.19    0.85
   6  -2  -4   27.58    0.87
  -6   2  -4   27.58    0.97
  -6   2  -4   26.89    0.76
   6  -2  -4   27.31    0.82
   6   2   4   28.55    0.69
  -6  -2   4   27.87    0.90
   6   2   4   27.46    0.88
   6  -2  -4   26.94    0.87
   6  -2  -4   26.97    0.83
  -6   2  -4   27.52    0.86
  -6   2  -4   27.57    1.02
  -6  -2   4   28.14    0.85
   6   2   4   28.52    1.00
  -6   2  -4   27.41    0.86
   6   2   4   28.01    0.72
   6   2   4   27.28    0.91
   6   2   4   28.73    0.97
   6   2   4   28.04    0.92
   6  -2  -4   26.29    0.86
  -6   2  -4   27.42    0.97
  -6  -2  -6   44.71    1.37
   6   2  -6   44.02    1.30
  -6   2   6   44.96    1.32
   6   2  -6   46.28    1.39
   6   2  -6   43.53    1.29
   6   2  -6   43.40    1.54
  -6  -2  -6   45.92    1.38
   6   2  -6   46.05    1.32
   6  -2   6   43.91    1.42
  -6  -2  -6   44.99    1.46
  -6  -2  -6   46.63    1.51
   6  -2  -6   43.58    1.31
   6  -2  -6   44.16    1.40
  -6   2  -6   47.08    1.50
  -6   2  -6   46.03    1.35
  -6   2  -6   45.10    1.47
  -6  -2   6   45.20    1.35
   6  -2  -6   44.92    1.36
   6  -2  -6   46.08    1.31
   6   2   6   43.74    1.43
  -6   2  -6   45.31    1.37
   6  -2  -6   43.69    1.32
  -6  -2  -8    0.75    0.18
  -6   2   8    0.91    0.18
  -6  -2  -8    1.50    0.25
  -6  -2  -8    1.27    0.27
   6  -2   8    0.99    0.26
   6   2  -8    1.29    0.22
   6   2  -8    1.36    0.21
   6   2  -8    1.20    0.24
  -6  -2  -8    0.96    0.27
   6  -2   8    1.68    0.27
  -6   2  -8    1.64    0.26
   6  -2  -8    1.47    0.26
   6  -2  -8    1.15    0.22
   6  -2  -8    1.26    0.14
   6  -2  -8    1.16    0.18
   6   2   8    1.19    0.25
  -6   2  -8    1.33    0.24
  -6  -2   8    1.07    0.21
   6   2   8    1.29    0.26
   6  -2  -8    1.26    0.18
  -6   2  -8    1.46    0.30
   6  -2  -8    1.14    0.16
  -6   2  -8    1.15    0.23
   6   2 -10    5.24    0.46
  -6   2  10    4.92    0.46
   6  -2  10    4.96    0.53
   6   2 -10    5.50    0.51
  -6  -2 -10    5.61    0.50
  -6  -2 -10    5.71    0.56
   6   2 -10    4.80    0.38
  -6  -2 -10    5.93    0.51
   6   2  10    5.97    0.56
  -6   2 -10    5.88    0.53
  -6   2 -10    5.25    0.49
   6  -2 -10    4.93    0.51
   6  -2 -10    5.39    0.47
   6  -2 -10    4.92    0.32
  -6  -2  10    5.54    0.50
   6  -2 -10    4.95    0.29
  -6   2 -10    5.37    0.47
   7   2  -1  111.71    2.53
  -7   2   1  116.39    2.56
   7  -2   1  117.51    2.66
   7   2  -1  111.17    2.60
   7  -2   1  115.74    2.74
  -7   2   1  113.91    2.49
   7   2  -1  109.95    2.59
   7   2  -1  111.22    2.61
   7   2  -1  110.38    2.69
   7  -2   1  111.39    2.57
  -7  -2  -1  113.80    2.52
  -7  -2  -1  114.51    2.72
  -7  -2  -1  112.95    2.64
  -7   2   1  114.00    2.64
  -7   2   1  114.37    2.57
  -7   2   1  112.16    2.54
   7   2  -1  111.72    2.68
   7   2  -1  107.97    2.47
   7  -2   1  112.86    2.57
  -7  -2  -1  111.59    2.57
  -7  -2  -1  112.30    2.70
   7  -2   1  112.58    2.63
   7  -2   1  112.37    2.73
  -7  -2   1  115.54    2.52
  -7   2  -1  115.34    2.52
   7  -2  -1  113.78    2.50
   7   2   1  115.28    2.62
  -7   2  -1  112.62    2.54
  -7  -2   1  114.46    2.63
  -7  -2   1  112.83    2.55
   7   2   1  110.88    2.71
  -7  -2   1  112.75    2.57
  -7   2  -1  112.54    2.70
   7   2   1  114.10    2.64
   7   2   1  110.39    2.57
   7  -2  -1  110.32    2.62
  -7  -2   1  111.16    2.56
  -7   2  -1  110.66    2.65
   7  -2  -1  115.03    2.64
   7  -2  -1  110.28    2.63
  -7   2  -1  110.14    2.67
   7   2   1  113.50    2.72
   7   2   1  115.40    2.65
   7  -2  -1  110.54    2.55
   7   2   1  101.96    2.68
   7  -2  -1  111.93    2.70
  -7   2   3   13.33    0.50
   7  -2   3   12.95    0.51
  -7   2   3   13.23    0.53
   7  -2   3   13.23    0.51
   7   2  -3   12.25    0.53
  -7  -2  -3   12.92    0.58
   7   2  -3   12.46    0.45
   7  -2   3   12.87    0.58
   7   2  -3   12.96    0.47
   7  -2   3   13.41    0.50
   7  -2   3   13.55    0.44
  -7  -2  -3   12.64    0.58
   7   2  -3   12.58    0.47
   7   2  -3   12.85    0.38
   7   2  -3   12.59    0.43
  -7  -2  -3   12.85    0.48
  -7  -2  -3   12.85    0.51
  -7  -2  -3   12.83    0.46
   7  -2   3   13.03    0.58
   7   2  -3   12.40    0.37
   7  -2  -3   12.86    0.39
  -7   2  -3   12.55    0.47
   7   2   3   13.21    0.53
  -7   2  -3   12.65    0.50
   7  -2  -3   12.81    0.54
   7   2   3   13.02    0.49
   7   2   3   13.09    0.45
  -7   2  -3   13.06    0.58
  -7   2  -3   12.44    0.46
   7   2   3   12.30    0.50
  -7  -2   3   12.85    0.46
   7  -2  -3   12.35    0.42
  -7   2  -3   12.83    0.47
   7  -2  -3   12.25    0.49
   7   2   3   13.69    0.44
   7  -2  -3   12.45    0.46
  -7   2  -3   13.00    0.59
   7  -2  -3   12.21    0.53
   7  -2  -3   13.01    0.44
   7  -2  -3   12.55    0.38
   7   2   3   13.17    0.58
   7   2   3   13.31    0.59
  -7  -2   3   13.83    0.50
   7   2  -5   39.07    1.17
  -7  -2  -5   39.17    1.20
   7   2  -5   38.72    1.12
   7  -2   5   39.23    0.99
   7  -2   5   36.56    1.32
   7   2  -5   36.92    1.21
  -7   2   5   40.15    1.21
   7   2  -5   36.42    1.18
   7   2  -5   38.26    1.13
   7  -2   5   39.40    1.24
   7   2  -5   37.84    1.16
  -7  -2  -5   38.30    1.29
  -7   2   5   40.36    1.12
  -7  -2  -5   38.54    1.32
   7  -2   5   39.24    1.26
  -7  -2  -5   39.51    1.17
   7  -2  -5   39.67    1.19
  -7   2  -5   38.71    1.30
   7  -2  -5   37.83    1.17
   7  -2  -5   38.55    1.13
   7  -2  -5   39.40    1.14
  -7   2  -5   39.59    1.17
   7   2   5   37.30    1.36
   7   2   5   39.96    1.29
  -7   2  -5   38.26    1.16
  -7   2  -5   37.61    1.02
   7  -2  -5   36.59    1.32
   7  -2  -5   39.16    1.20
  -7   2  -5   39.51    1.31
   7   2   5   38.43    1.24
  -7   2   7   36.63    1.19
   7   2  -7   36.52    1.18
  -7  -2  -7   34.85    1.22
  -7  -2  -7   36.86    1.39
   7   2  -7   36.33    1.24
   7  -2   7   37.09    1.32
  -7  -2  -7   36.92    1.23
   7   2  -7   37.14    1.21
  -7  -2  -7   35.70    1.32
   7  -2   7   32.10    1.24
   7  -2  -7   37.65    1.23
   7   2   7   36.49    1.33
  -7   2  -7   34.96    1.56
   7  -2  -7   36.14    1.17
  -7   2  -7   35.58    1.22
  -7   2  -7   36.79    1.21
   7  -2  -7   36.95    1.16
  -7   2  -7   37.13    1.37
   7  -2  -7   36.11    1.28
   7   2  -9    7.28    0.50
   7   2  -9    7.24    0.47
   7  -2   9    7.48    0.61
  -7   2   9    7.32    0.58
  -7  -2  -9    8.62    0.66
  -7  -2  -9    7.49    0.55
  -7  -2  -9    7.59    0.55
   7   2  -9    7.54    0.57
   7  -2  -9    7.03    0.44
   7  -2  -9    8.38    0.54
  -7   2  -9    7.43    0.53
   7  -2  -9    8.12    0.61
   7   2   9    7.55    0.60
  -7   2  -9    7.80    0.62
  -7   2  -9    7.21    0.54
  -7  -2 -11    0.51    0.29
  -7  -2 -11    1.16    0.29
  -7  -2 -11    0.62    0.23
   7   2 -11    0.70    0.25
   7  -2  11    1.26    0.48
   7   2 -11    1.08    0.25
   7   2 -11    1.58    0.29
  -7   2 -11    1.08    0.38
   7  -2 -11    0.49    0.26
  -7   2 -11    1.31    0.43
  -7   2 -11    0.60    0.27
   7   2  11    0.85    0.42
   7  -2 -11    1.08    0.36
  -8  -2   0  170.44    3.92
   8   2   0  171.85    3.94
   8  -2   0  171.38    3.79
  -8  -2   0  171.63    3.83
   8  -2   0  174.01    3.98
   8  -2   0  171.01    3.81
   8  -2   0  170.27    3.91
  -8   2   0  153.74    3.90
   8   2   0  173.45    3.94
   8  -2   0  171.44    3.97
   8   2   0  173.86    3.86
  -8   2   0  169.24    3.90
   8  -2   0  173.48    3.98
   8   2   0  173.25    3.94
   8   2   0  171.28    3.94
   8   2   0  170.70    3.79
  -8   2   0  172.55    3.78
   8   2   0  162.38    3.74
  -8  -2   0  172.23    3.92
  -8  -2   0  174.70    3.77
  -8   2   0  175.99    3.96
  -8  -2  -2   68.21    1.82
   8   2  -2   65.85    1.66
  -8  -2  -2   67.73    1.84
   8  -2   2   68.87    1.86
   8   2  -2   67.82    1.60
  -8  -2  -2   67.62    1.73
   8   2  -2   68.12    1.64
   8  -2   2   68.51    1.73
   8   2  -2   68.25    1.70
  -8  -2  -2   68.19    1.66
   8   2  -2   65.96    1.80
  -8   2   2   70.09    1.77
  -8   2   2   70.77    1.69
   8  -2   2   69.25    1.85
   8  -2   2   68.27    1.70
   8   2  -2   69.26    1.67
   8   2  -2   67.53    1.83
   8  -2   2   68.14    1.68
   8  -2   2   66.84    1.69
  -8   2   2   69.08    1.55
  -8   2   2   67.61    1.56
  -8  -2  -2   68.20    1.62
  -8   2  -2   67.91    1.66
   8  -2  -2   67.69    1.80
   8  -2  -2   68.97    1.72
  -8  -2   2   68.56    1.66
   8  -2  -2   66.87    1.66
   8  -2  -2   68.28    1.58
   8   2   2   70.13    1.73
   8   2   2   69.99    1.86
   8   2   2   69.14    1.72
   8   2   2   69.48    1.72
   8  -2  -2   66.11    1.63
   8   2   2   67.48    1.74
   8   2   2   68.97    1.67
  -8   2  -2   68.25    1.74
   8  -2  -2   66.34    1.66
   8  -2  -2   68.05    1.61
  -8   2  -2   69.46    1.84
  -8  -2   2   70.20    1.63
  -8   2  -2   67.91    1.65
  -8   2  -2   66.75    1.84
   8  -2  -2   66.06    1.79
  -8  -2   2   68.60    1.73
   8   2  -4    0.69    0.18
  -8  -2  -4    0.72    0.12
   8   2  -4    1.07    0.13
   8  -2   4    0.87    0.18
   8   2  -4    0.91    0.13
   8   2  -4    0.66    0.14
   8  -2   4    0.74    0.13
  -8   2   4    0.72    0.15
   8   2  -4    0.68    0.13
  -8  -2  -4    0.43    0.10
  -8   2   4    0.64    0.13
  -8  -2  -4    0.71    0.16
  -8  -2  -4    0.40    0.11
  -8  -2  -4    0.47    0.14
  -8   2  -4    0.97    0.19
   8   2   4    0.81    0.15
   8  -2  -4    0.79    0.15
  -8   2  -4    0.74    0.15
  -8   2  -4    1.17    0.16
   8  -2  -4    0.56    0.10
   8  -2  -4    0.70    0.08
   8   2   4    0.43    0.13
   8   2   4    0.71    0.16
   8  -2  -4    0.70    0.12
   8  -2  -4    0.57    0.13
   8   2   4    0.59    0.16
   8   2   4    0.71    0.13
   8   2   4    0.69    0.10
   8   2   4    0.75    0.11
   8  -2  -4    0.58    0.08
  -8   2  -4    1.14    0.17
   8  -2   6   12.84    0.66
   8  -2   6   11.82    0.40
   8   2  -6   11.94    0.59
   8   2  -6   12.55    0.57
   8   2  -6   12.90    0.59
   8   2  -6   12.54    0.62
   8  -2   6   12.00    0.64
  -8  -2  -6   12.29    0.61
  -8  -2  -6   10.98    0.65
  -8  -2  -6   13.08    0.73
  -8  -2  -6   12.52    0.59
   8  -2  -6   12.43    0.56
   8   2   6   12.22    0.66
  -8   2  -6   13.53    0.72
   8  -2  -6   12.04    0.54
   8  -2  -6   11.72    0.59
   8   2   6   12.57    0.66
  -8   2  -6   11.98    0.44
   8  -2  -6   13.04    0.61
  -8   2  -6   12.91    0.60
  -8   2  -6   12.13    0.58
  -8   2  -6   12.07    0.68
   8   2  -8   42.97    1.42
   8  -2   8   46.28    1.60
  -8  -2  -8   43.70    1.48
   8  -2   8   42.12    1.46
   8   2  -8   42.97    1.41
  -8  -2  -8   40.37    1.55
   8   2  -8   43.21    1.48
  -8  -2  -8   43.32    1.45
  -8  -2  -8   44.91    1.65
   8   2  -8   45.37    1.42
  -8   2  -8   43.19    1.61
   8  -2  -8   41.10    1.91
  -8   2  -8   42.34    1.59
   8   2   8   44.05    1.59
  -8   2  -8   43.87    1.46
   8  -2  -8   44.02    1.36
   8   2   8   42.36    1.49
  -8   2  -8   43.99    1.46
   8  -2  -8   41.03    1.42
   8   2 -10    3.44    0.41
   8  -2  10    3.05    0.53
  -8  -2 -10    3.52    0.41
   8   2 -10    2.40    0.34
   8   2 -10    2.75    0.35
  -8  -2 -10    2.09    0.37
  -8  -2 -10    3.27    0.49
   8   2 -10    2.76    0.32
  -8   2 -10    2.61    0.35
   8   2  10    2.78    0.59
   8  -2 -10    2.87    0.37
   8  -2 -10    3.35    0.39
  -8   2 -10    3.72    0.47
   8  -2 -10    3.25    0.44
   8  -2 -10    2.99    0.31
  -8   2 -10    2.19    0.39
   9   2  -1   13.11    0.49
   9   2  -1   12.95    0.39
  -9   2   1   12.73    0.45
  -9  -2  -1   13.36    0.55
  -9   2   1   13.01    0.46
  -9   2   1   13.56    0.54
   9  -2   1   13.35    0.58
  -9  -2  -1   13.79    0.42
   9   2  -1   13.61    0.45
   9   2  -1   13.33    0.57
   9   2  -1   13.56    0.53
   9  -2   1   12.60    0.57
   9   2  -1   13.89    0.59
  -9   2   1   13.19    0.48
   9   2  -1   13.95    0.53
  -9  -2  -1   13.62    0.46
  -9   2   1   12.39    0.40
   9  -2   1   12.57    0.45
  -9  -2  -1   13.66    0.52
  -9  -2  -1   13.28    0.56
   9  -2   1   12.90    0.45
   9  -2   1   13.20    0.53
   9  -2   1   13.23    0.51
  -9  -2   1   12.96    0.45
  -9   2  -1   13.62    0.55
  -9   2  -1   13.06    0.56
   9   2   1   12.68    0.47
  -9  -2   1   13.16    0.51
  -9  -2   1   13.03    0.42
   9   2   1   12.93    0.53
   9   2   1   12.78    0.53
   9  -2  -1   13.72    0.53
   9   2   1   13.43    0.59
  -9   2  -1   13.52    0.45
   9  -2  -1   13.50    0.51
  -9   2  -1   13.59    0.43
  -9  -2   1   12.96    0.45
   9  -2  -1   12.98    0.40
   9  -2  -1   13.42    0.53
   9   2   1   13.49    0.59
   9   2   1   13.00    0.51
   9  -2  -1   14.27    0.58
   9   2   1   12.64    0.43
   9  -2  -1   13.34    0.57
   9  -2  -1   13.43    0.44
  -9  -2   1   13.37    0.47
  -9   2  -1   14.45    0.57
  -9   2  -1   13.48    0.53
   9  -2   3   45.74    1.30
   9  -2   3   44.13    1.41
  -9  -2  -3   44.45    1.41
   9   2  -3   46.93    1.26
  -9   2   3   45.81    1.71
  -9  -2  -3   46.98    1.32
  -9  -2  -3   46.18    1.25
   9  -2   3   44.66    1.31
   9   2  -3   46.56    1.19
   9   2  -3   46.01    1.22
   9  -2   3   45.78    1.45
  -9  -2  -3   46.45    1.21
   9   2  -3   47.23    1.19
   9   2  -3   47.59    1.40
   9  -2   3   46.43    1.24
   9  -2   3   47.95    1.45
  -9   2   3   47.01    1.28
   9   2  -3   45.56    1.31
  -9  -2  -3   47.50    1.46
   9   2  -3   47.00    1.19
   9   2  -3   45.72    1.41
   9   2   3   46.78    1.27
  -9   2  -3   47.95    1.25
   9   2   3   48.05    1.25
  -9   2  -3   48.46    1.33
   9   2   3   46.09    1.33
  -9   2  -3   46.47    1.44
   9   2   3   45.37    1.27
   9   2   3   45.91    1.45
  -9  -2   3   46.61    1.30
   9   2   3   45.40    1.33
   9  -2  -3   46.62    1.19
  -9   2  -3   47.51    1.44
  -9   2  -3   45.22    1.28
   9  -2  -3   46.15    1.30
   9   2   3   48.93    1.48
  -9  -2   3   45.68    1.22
   9  -2  -3   44.32    1.37
   9  -2  -3   46.75    1.19
   9  -2  -3   47.14    1.16
   9  -2  -3   45.84    1.21
   9  -2  -3   46.84    1.19
  -9   2  -3   46.14    1.25
   9  -2  -3   44.62    1.56
   9   2  -5   19.35    0.74
  -9  -2  -5   18.98    0.77
   9   2  -5   20.89    0.84
   9  -2   5   20.23    0.62
  -9   2   5   20.59    0.78
  -9  -2  -5   20.03    0.91
   9   2  -5   19.20    0.68
   9  -2   5   20.08    0.86
   9   2  -5   18.78    0.72
   9  -2   5   19.90    0.81
  -9   2   5   19.84    0.79
   9   2  -5   19.43    0.70
  -9  -2  -5   20.71    0.74
  -9  -2  -5   18.99    0.87
  -9   2  -5   19.62    0.76
  -9   2  -5   18.65    0.87
   9   2   5   20.51    0.58
   9  -2  -5   20.27    0.68
   9   2   5   20.78    0.84
   9  -2  -5   18.73    0.69
  -9   2  -5   20.02    0.89
  -9  -2   5   20.42    0.77
   9  -2  -5   19.53    0.79
   9   2   5   20.50    0.89
  -9   2  -5   19.89    0.73
  -9   2  -5   19.31    0.66
   9   2   5   19.90    0.62
  -9  -2  -7   34.45    1.37
   9   2  -7   38.20    1.26
   9   2  -7   38.28    1.32
   9  -2   7   38.55    1.38
  -9  -2  -7   39.35    1.49
   9   2  -7   38.19    1.31
   9  -2   7   37.60    1.35
   9   2  -7   37.91    1.25
  -9  -2  -7   38.89    1.32
  -9  -2  -7   38.25    1.27
  -9   2  -7   38.42    1.29
   9  -2  -7   38.05    1.33
  -9   2  -7   39.69    1.29
   9  -2  -7   37.38    1.29
   9   2   7   38.70    1.40
  -9   2  -7   38.26    1.45
   9  -2  -7   36.90    1.19
   9  -2  -7   37.14    1.26
  -9   2  -7   39.08    1.46
   9   2   7   37.78    1.39
   9   2  -9    9.66    0.59
   9   2  -9    9.63    0.59
  -9  -2  -9   10.81    0.65
   9   2  -9    9.44    0.59
  -9  -2  -9   10.27    0.78
  -9  -2  -9    9.51    0.63
   9   2  -9    9.12    0.63
   9  -2   9   10.33    0.73
  -9   2  -9   10.50    0.76
  -9   2  -9    9.72    0.63
   9  -2  -9    9.67    0.55
  -9   2  -9    9.96    0.63
   9   2   9    9.16    0.70
   9  -2  -9   10.02    0.63
   9  -2  -9   10.44    0.60
   9  -2  -9   11.00    0.71
   9   2 -11    0.08    0.18
   9   2 -11    0.65    0.26
   9   2 -11    0.51    0.22
  -9  -2 -11    0.12    0.23
  -9  -2 -11   -0.34    0.23
   9  -2 -11    0.33    0.19
  -9   2 -11    0.03    0.20
   9  -2 -11   -0.08    0.19
  -9   2 -11    0.09    0.24
  10  -2   0   12.04    0.41
  10   2   0   11.35    0.57
  10  -2   0   12.04    0.58
 -10   2   0   11.63    0.51
  10   2   0   12.17    0.44
  10   2   0   12.96    0.56
  10  -2   0   11.71    0.42
  10   2   0   11.08    0.53
 -10  -2   0   12.02    0.51
 -10  -2   0   11.55    0.43
  10   2   0   11.76    0.38
 -10   2   0   12.23    0.40
  10  -2   0   13.52    0.57
 -10  -2   0   12.57    0.51
  10   2   0   12.43    0.55
  10  -2   0   12.38    0.56
 -10   2   0   11.86    0.42
 -10  -2   0   11.73    0.49
 -10   2   0   11.33    0.49
 -10   2   0   11.89    0.51
 -10  -2   0   12.01    0.39
 -10   2   2    1.29    0.11
  10   2  -2    0.99    0.15
  10   2  -2    1.29    0.20
 -10  -2  -2    1.23    0.13
  10   2  -2    1.10    0.15
 -10  -2  -2    1.19    0.14
 -10   2   2    1.24    0.18
 -10   2   2    1.56    0.12
  10  -2   2    1.52    0.22
 -10  -2  -2    1.33    0.18
  10   2  -2    1.20    0.11
  10   2  -2    1.02    0.15
  10   2  -2    1.25    0.19
 -10   2   2    1.44    0.16
  10  -2   2    1.22    0.16
 -10  -2  -2    0.90    0.17
  10  -2   2    1.47    0.23
  10   2  -2    1.30    0.14
  10  -2   2    1.46    0.16
 -10  -2  -2    1.14    0.19
 -10  -2   2    1.36    0.10
  10   2   2    1.47    0.15
 -10  -2   2    1.64    0.19
  10  -2  -2    1.34    0.12
  10  -2  -2    1.51    0.21
 -10   2  -2    1.20    0.19
  10   2   2    1.45    0.18
  10  -2  -2    1.05    0.13
  10  -2  -2    1.15    0.12
 -10  -2   2    1.69    0.16
 -10   2  -2    1.74    0.20
  10   2   2    1.19    0.17
  10   2   2    1.40    0.22
  10   2   2    1.69    0.18
 -10   2  -2    1.03    0.14
 -10  -2   2    1.31    0.13
  10  -2  -2    1.19    0.19
 -10  -2   2    1.36    0.10
  10  -2  -2    1.00    0.16
  10  -2  -2    1.28    0.16
 -10   2  -2    1.50    0.22
 -10   2  -2    1.43    0.14
  10   2   2    1.48    0.23
  10  -2  -2    1.45    0.18
 -10   2  -2    1.07    0.16
  10   2   2    1.62    0.18
  10  -2   4   46.17    1.53
  10  -2   4   46.70    1.51
  10   2  -4   46.85    1.26
  10   2  -4   45.28    1.22
 -10  -2  -4   45.36    1.50
  10   2  -4   46.66    1.17
  10   2  -4   38.16    1.57
 -10  -2  -4   46.93    1.29
 -10   2   4   47.66    1.40
  10   2  -4   45.65    1.31
 -10   2   4   48.80    1.41
  10  -2   4   46.86    1.25
  10   2  -4   47.39    1.17
  10  -2   4   48.00    1.41
 -10  -2  -4   47.20    1.55
  10   2  -4   46.90    1.46
 -10  -2  -4   45.53    1.39
  10   2   4   45.67    1.39
 -10   2  -4   44.83    1.36
  10   2   4   45.77    1.52
 -10   2  -4   44.52    1.50
  10  -2  -4   47.44    1.28
  10   2   4   47.52    1.23
  10  -2  -4   45.68    1.26
  10  -2  -4   47.51    1.20
  10   2   4   47.26    1.52
 -10  -2   4   47.34    1.31
 -10   2  -4   45.70    1.30
 -10   2  -4   46.16    1.29
  10   2   4   45.62    1.26
  10  -2  -4   45.45    1.44
 -10   2  -4   46.89    1.50
  10  -2  -4   45.25    1.21
  10   2   4   45.48    1.33
  10  -2  -4   47.20    1.19
 -10  -2   4   48.37    1.39
  10   2  -6   24.38    0.91
  10   2  -6   24.48    0.91
 -10  -2  -6   22.89    0.92
 -10   2   6   22.25    0.91
  10  -2   6   24.74    0.71
  10   2  -6   23.79    0.85
 -10  -2  -6   22.12    1.05
  10  -2   6   24.73    1.02
  10  -2   6   23.53    0.75
  10  -2   6   24.42    0.98
 -10  -2  -6   22.26    0.85
 -10  -2  -6   21.37    1.00
  10   2  -6   22.81    0.96
  10   2   6   22.70    0.98
  10  -2  -6   22.89    0.93
 -10   2  -6   23.67    0.88
 -10   2  -6   24.42    0.93
  10  -2  -6   23.12    0.93
 -10   2  -6   24.44    1.06
  10   2   6   23.11    0.65
  10  -2  -6   23.33    0.80
  10   2   6   22.36    1.01
 -10   2  -6   25.01    1.07
  10  -2   8   25.07    1.14
  10  -2   8   26.82    1.12
 -10  -2  -8   26.20    1.08
 -10  -2  -8   25.90    1.04
 -10  -2  -8   25.96    1.24
  10   2  -8   25.91    1.06
  10   2  -8   26.25    1.00
  10   2  -8   25.96    1.14
  10   2  -8   25.12    1.01
  10  -2  -8   25.20    1.06
 -10   2  -8   27.39    1.06
  10   2   8   25.47    1.16
  10  -2  -8   25.67    0.97
 -10   2  -8   27.20    1.07
  10  -2  -8   26.77    1.11
  10  -2  -8   27.10    1.04
  10   2   8   25.82    1.12
 -10   2  -8   27.41    1.25
 -10  -2 -10    4.13    0.47
  10   2 -10    4.32    0.43
 -10  -2 -10    4.64    0.57
  10  -2  10    5.65    0.56
  10   2 -10    3.94    0.46
 -10  -2 -10    4.82    0.61
  10   2 -10    4.27    0.43
  10   2 -10    4.37    0.43
 -10   2 -10    4.15    0.45
  10  -2 -10    3.60    0.55
 -10   2 -10    5.15    0.46
  10   2  10    4.41    0.57
  10  -2 -10    4.27    0.41
 -10   2 -10    3.93    0.56
  10  -2 -10    3.81    0.44
  10  -2 -10    4.10    0.52
  11   2  -1   55.27    1.51
  11  -2   1   53.87    1.55
  11  -2   1   57.66    1.44
 -11   2   1   53.53    1.54
  11  -2   1   54.31    1.64
 -11  -2  -1   55.69    1.43
  11   2  -1   55.74    1.64
  11   2  -1   55.43    1.56
 -11  -2  -1   56.98    1.55
 -11  -2  -1   54.15    1.99
 -11  -2  -1   54.93    1.59
  11   2  -1   54.79    1.63
  11  -2   1   56.46    1.74
  11   2  -1   55.41    1.41
 -11   2   1   55.19    1.36
 -11   2   1   56.35    1.43
  11   2  -1   54.75    1.34
  11  -2   1   57.43    1.66
 -11   2   1   58.55    1.58
  11  -2   1   55.61    1.42
  11   2  -1   50.57    1.73
 -11  -2  -1   55.45    1.37
  11  -2   1   55.41    1.60
 -11   2  -1   56.82    1.39
  11   2   1   57.01    1.47
  11  -2  -1   54.86    1.52
  11  -2  -1   56.13    1.36
 -11  -2   1   57.15    1.45
 -11   2  -1   56.53    1.55
  11  -2  -1   55.77    1.56
  11   2   1   57.61    1.60
  11   2   1   55.33    1.53
 -11   2  -1   57.72    1.42
 -11   2  -1   56.28    1.76
  11  -2  -1   53.77    1.88
 -11  -2   1   56.20    1.42
  11   2   1   57.31    1.67
 -11  -2   1   58.20    1.38
 -11  -2   1   58.77    1.55
  11   2   1   55.95    1.39
 -11   2  -1   56.55    1.59
  11   2   1   55.46    1.74
  11  -2  -1   54.47    1.39
  11   2   1   55.69    1.64
  11  -2  -1   55.13    1.61
  11  -2  -1   54.55    1.66
 -11  -2  -3   55.64    1.69
 -11  -2  -3   53.83    1.55
  11   2  -3   52.05    1.64
  11   2  -3   52.55    1.35
  11   2  -3   53.17    1.40
  11   2  -3   54.95    1.44
  11  -2   3   53.11    1.84
  11  -2   3   53.41    1.49
  11  -2   3   54.89    1.70
  11  -2   3   54.60    1.48
 -11  -2  -3   52.70    1.45
 -11   2   3   54.81    1.57
 -11  -2  -3   56.40    1.41
 -11   2   3   57.90    1.49
 -11  -2  -3   54.04    1.66
  11   2  -3   55.39    1.44
  11   2  -3   53.00    1.44
  11   2  -3   54.82    1.65
  11  -2   3   53.39    1.70
  11   2   3   49.91    1.59
  11  -2  -3   54.26    1.63
  11   2   3   53.03    1.50
  11  -2  -3   53.89    1.34
 -11  -2   3   55.04    1.55
 -11   2  -3   57.15    1.56
  11  -2  -3   51.78    1.68
 -11   2  -3   51.05    1.54
 -11   2  -3   54.47    1.43
  11  -2  -3   54.51    1.39
  11  -2  -3   55.49    1.46
 -11   2  -3   52.59    1.43
  11   2   3   54.32    1.70
 -11  -2   3   53.90    1.42
  11   2   3   54.24    1.54
 -11   2  -3   55.06    1.68
  11  -2  -3   56.05    1.45
  11   2   3   54.45    1.48
 -11   2  -3   56.04    1.67
  11   2   3   54.04    1.69
  11  -2   5    0.29    0.12
 -11  -2  -5    0.24    0.13
 -11   2   5    0.41    0.14
  11   2  -5    0.40    0.11
 -11  -2  -5    0.30    0.15
  11  -2   5    0.28    0.09
 -11  -2  -5    0.31    0.14
  11   2  -5    0.39    0.10
  11   2  -5    0.34    0.14
  11  -2   5    0.38    0.12
 -11   2   5    0.59    0.15
 -11  -2  -5    0.44    0.12
  11  -2   5    0.29    0.16
  11  -2  -5    0.20    0.06
 -11   2  -5    0.43    0.14
 -11   2  -5    0.13    0.13
  11   2   5    0.27    0.08
 -11  -2   5    0.58    0.15
  11   2   5    0.20    0.09
  11  -2  -5    0.32    0.14
 -11   2  -5    0.26    0.16
 -11   2  -5    0.45    0.11
  11   2   5    0.13    0.11
  11   2   5    0.58    0.20
  11  -2  -5    0.19    0.10
  11  -2  -5    0.13    0.08
 -11  -2   5    0.56    0.13
  11   2  -7    6.68    0.47
  11  -2   7    5.99    0.51
 -11  -2  -7    6.02    0.44
 -11  -2  -7    6.02    0.48
  11  -2   7    6.02    0.51
  11  -2   7    5.81    0.31
  11   2  -7    6.16    0.45
 -11  -2  -7    6.03    0.53
  11   2  -7    6.51    0.50
  11  -2   7    6.33    0.29
 -11  -2  -7    5.99    0.57
  11   2  -7    6.65    0.42
  11  -2  -7    6.17    0.47
  11  -2  -7    7.01    0.50
  11   2   7    5.60    0.50
  11   2   7    5.73    0.53
 -11   2  -7    6.54    0.54
 -11   2  -7    5.63    0.56
 -11   2  -7    6.08    0.56
  11  -2  -7    6.43    0.49
  11  -2  -7    6.83    0.41
 -11   2  -7    6.30    0.51
 -11  -2  -9    3.31    0.38
  11   2  -9    2.54    0.37
 -11  -2  -9    2.67    0.44
  11   2  -9    3.17    0.38
  11   2  -9    3.01    0.37
  11  -2   9    2.76    0.41
  11   2  -9    2.94    0.40
 -11  -2  -9    3.06    0.37
 -11   2  -9    2.45    0.36
  11  -2  -9    2.70    0.37
  11  -2  -9    2.89    0.37
  11  -2  -9    2.29    0.30
 -11   2  -9    3.00    0.37
  11  -2  -9    2.82    0.37
  11   2   9    3.09    0.45
 -11   2  -9    2.78    0.46
  12  -2   0   24.17    0.91
  12   2   0   24.33    0.91
 -12   2   0   23.85    0.86
 -12   2   0   23.57    0.69
  12   2   0   23.91    0.75
  12  -2   0   23.81    0.73
  12   2   0   23.22    0.68
 -12  -2   0   25.00    0.87
  12   2   0   24.30    0.92
  12   2   0   25.27    0.92
  12  -2   0   24.28    0.72
 -12   2   0   25.11    0.75
 -12   2   0   24.57    0.83
 -12  -2   0   24.30    0.69
 -12  -2   0   23.22    0.83
  12  -2   0   25.93    0.92
 -12  -2   0   23.09    0.73
  12  -2   0   24.75    0.93
  12  -2   2   16.32    0.60
  12   2  -2   17.22    0.67
 -12   2   2   17.02    0.70
 -12  -2  -2   17.07    0.55
  12   2  -2   16.03    0.51
 -12  -2  -2   16.94    0.69
  12   2  -2   16.16    0.65
 -12   2   2   15.89    0.50
  12  -2   2   16.46    0.62
 -12  -2  -2   15.98    0.58
 -12   2   2   16.49    0.60
  12  -2   2   15.51    0.68
  12   2  -2   16.67    0.56
  12  -2   2   17.18    0.78
  12  -2   2   17.51    0.68
  12   2  -2   16.83    0.76
  12  -2   2   16.06    0.77
  12  -2  -2   15.85    0.65
  12  -2  -2   16.48    0.65
  12  -2  -2   15.51    0.54
  12   2   2   16.41    0.58
 -12  -2   2   16.43    0.56
  12  -2  -2   16.24    0.51
 -12  -2   2   15.77    0.49
  12   2   2   16.21    0.64
  12   2   2   15.70    0.76
  12   2   2   17.11    0.68
 -12   2  -2   17.75    0.70
  12   2   2   15.60    0.75
 -12   2  -2   15.65    0.67
  12   2   2   15.88    0.68
 -12   2  -2   15.81    0.57
 -12  -2   2   15.44    0.57
 -12  -2   2   17.14    0.69
 -12   2  -2   16.50    0.79
  12  -2  -2   15.81    0.74
  12  -2  -2   16.56    0.54
  12   2  -4   44.50    1.18
  12  -2   4   40.84    1.28
 -12   2   4   42.57    1.37
  12   2  -4   40.75    1.15
  12  -2   4   40.65    1.26
  12   2  -4   43.95    1.17
 -12  -2  -4   43.82    1.22
  12   2  -4   41.41    1.23
  12   2  -4   42.30    1.19
 -12  -2  -4   45.09    1.53
  12  -2   4   42.92    1.34
  12   2  -4   43.14    1.46
  12  -2   4   41.09    1.50
 -12   2   4   43.02    1.28
  12  -2   4   43.59    1.50
 -12  -2  -4   43.46    1.36
 -12  -2   4   42.62    1.24
  12   2   4   42.71    1.36
  12  -2  -4   41.92    1.19
  12  -2  -4   42.90    1.43
 -12  -2   4   43.63    1.35
  12   2   4   36.56    1.56
 -12   2  -4   43.49    1.23
 -12   2  -4   42.81    1.34
  12   2   4   43.29    1.22
  12   2   4   42.51    1.51
  12  -2  -4   42.16    1.13
  12   2   4   40.35    1.47
  12  -2  -4   43.13    1.19
  12  -2  -4   43.74    1.18
  12   2  -6    5.23    0.35
 -12  -2  -6    5.88    0.54
  12  -2   6    4.97    0.46
 -12  -2  -6    5.52    0.38
  12  -2   6    5.38    0.46
 -12  -2  -6    5.24    0.53
  12   2  -6    5.64    0.47
  12  -2   6    5.40    0.30
  12  -2   6    5.03    0.38
  12   2  -6    5.37    0.39
 -12   2   6    5.15    0.40
  12  -2  -6    5.33    0.45
  12   2   6    5.46    0.50
  12   2   6    5.37    0.46
  12  -2  -6    5.25    0.33
  12   2   6    4.94    0.26
 -12   2  -6    5.28    0.42
  12   2   6    5.04    0.30
 -12   2  -6    5.12    0.38
  12   2  -8    1.92    0.33
 -12  -2  -8    1.59    0.26
  12   2  -8    2.18    0.31
 -12  -2  -8    2.08    0.41
  12  -2   8    1.16    0.29
  12   2  -8    2.18    0.31
 -12  -2  -8    2.25    0.33
  12   2  -8    1.72    0.32
  12  -2   8    1.34    0.28
  12   2   8    1.09    0.28
  12  -2  -8    1.65    0.28
 -12   2  -8    1.58    0.27
  12  -2  -8    2.35    0.33
  12  -2  -8    1.99    0.29
  12  -2  -8    1.78    0.25
 -12   2  -8    2.11    0.42
  12   2   8    1.89    0.32
 -12   2  -8    2.40    0.35
  12   2 -10    1.85    0.29
 -12  -2 -10    1.31    0.35
  12   2 -10    1.68    0.30
  12   2 -10    0.75    0.40
 -12  -2 -10    1.67    0.32
 -12  -2 -10    1.66    0.33
  12   2 -10    1.88    0.30
 -12   2 -10    1.64    0.41
  12  -2 -10    0.91    0.30
  12  -2 -10    1.37    0.26
 -12   2 -10    1.29    0.30
  12  -2 -10    1.45    0.27
 -12   2 -10    1.00    0.25
  12  -2 -10    1.69    0.33
  13   2  -1  126.24    3.17
 -13   2   1  123.95    2.88
 -13  -2  -1  127.02    2.84
  13   2  -1  124.09    3.15
 -13  -2  -1  120.21    2.89
 -13  -2  -1  109.92    3.06
  13  -2   1  121.47    2.89
  13   2  -1  125.34    3.23
  13  -2   1  132.26    3.23
 -13   2   1  127.55    3.16
  13  -2   1  111.12    3.42
  13   2  -1  128.25    2.95
 -13  -2  -1  127.18    3.08
 -13   2   1  129.42    2.97
  13   2  -1  123.01    2.86
  13  -2   1  127.93    3.11
 -13   2   1  120.97    2.97
  13  -2   1  125.30    2.92
 -13  -2   1  122.90    2.93
 -13  -2   1  125.72    3.07
  13  -2  -1  124.34    2.82
  13  -2  -1  124.14    3.12
  13  -2  -1  128.72    3.12
 -13  -2   1  125.42    2.84
 -13   2  -1  131.50    2.97
  13   2   1  120.14    3.17
  13   2   1  127.08    3.27
 -13   2  -1  124.53    2.91
 -13   2  -1  127.30    3.14
 -13  -2   1  121.79    2.89
 -13   2  -1  125.63    3.15
  13   2   1  129.25    3.19
  13  -2  -1  127.39    3.17
  13   2   1  120.64    2.91
  13   2   1  124.99    3.26
  13  -2  -1  103.33    3.15
  13  -2   3   21.98    0.82
  13   2  -3   20.46    0.72
 -13   2   3   21.80    0.76
  13  -2   3   21.88    0.80
 -13   2   3   21.96    0.87
  13   2  -3   20.45    0.64
  13   2  -3   21.70    0.77
  13   2  -3   21.39    0.93
  13   2  -3   19.04    0.78
 -13  -2  -3   21.65    0.94
  13  -2   3   20.88    0.97
  13  -2   3   22.36    0.98
 -13  -2  -3   21.16    0.70
  13   2  -3   20.30    0.75
  13   2   3   20.97    0.79
  13  -2  -3   20.16    0.68
  13   2   3   20.93    0.85
  13   2   3   20.22    0.94
  13   2   3   20.88    0.97
  13   2   3   20.26    0.74
 -13  -2   3   21.74    0.72
 -13   2  -3   21.01    0.72
  13  -2  -3   20.65    0.68
  13  -2  -3   21.51    0.92
  13  -2  -3   21.43    0.77
  13  -2  -3   21.08    0.78
 -13  -2   3   22.44    0.86
 -13   2  -3   20.77    0.83
  13   2   3   21.37    0.82
 -13   2  -3   21.47    0.92
  13  -2  -3   20.42    0.64
 -13  -2  -5    9.23    0.65
  13   2  -5    9.07    0.45
 -13   2   5    9.47    0.57
  13   2  -5    9.61    0.39
  13  -2   5    9.20    0.44
  13  -2   5   10.03    0.59
  13   2  -5    9.77    0.62
 -13  -2  -5    9.90    0.48
 -13   2   5    9.27    0.52
  13  -2   5    9.46    0.64
  13   2  -5    9.73    0.39
  13  -2   5    9.10    0.50
  13  -2  -5    9.27    0.45
 -13   2  -5    9.46    0.65
  13   2   5    9.70    0.48
 -13   2  -5    9.08    0.55
  13  -2  -5    9.61    0.56
  13   2   5    8.79    0.63
  13   2   5    8.47    0.48
  13  -2  -5    9.11    0.59
  13  -2  -5    9.80    0.46
 -13   2  -5    9.84    0.50
 -13  -2   5    9.86    0.50
 -13  -2   5    9.88    0.57
  13  -2  -5    9.41    0.39
  13   2   5    9.52    0.58
 -13  -2  -7    9.83    0.75
  13   2  -7   10.69    0.69
  13   2  -7   10.26    0.54
  13  -2   7    9.30    0.67
 -13  -2  -7   10.36    0.57
  13  -2   7    9.73    0.53
  13  -2   7   10.16    0.67
  13  -2   7    9.48    0.42
  13   2  -7   10.15    0.76
  13   2  -7    9.99    0.59
 -13  -2  -7   10.06    0.64
  13  -2  -7   10.18    0.65
 -13   2  -7   10.41    0.63
 -13   2  -7   10.13    0.75
  13   2   7    9.55    0.66
  13  -2  -7   11.01    0.67
  13  -2  -7   10.17    0.75
 -13   2  -7    9.71    0.57
  13   2   7    9.88    0.71
  13  -2  -7    9.94    0.50
 -13  -2  -9    6.69    0.69
  13   2  -9    6.37    0.53
 -13  -2  -9    6.03    0.57
 -13  -2  -9    5.43    0.48
  13  -2   9    6.54    0.64
  13   2  -9    5.95    0.45
  13   2  -9    5.09    0.51
  13   2  -9    5.33    0.49
  13   2   9    7.19    0.63
  13  -2  -9    6.40    0.52
 -13   2  -9    6.60    0.66
  13  -2  -9    5.84    0.54
  13  -2  -9    5.43    0.42
  13  -2  -9    5.70    0.51
 -13   2  -9    6.71    0.71
  14  -2   0    1.53    0.16
  14  -2   0    1.34    0.16
  14  -2   0    1.80    0.25
 -14  -2   0    1.40    0.15
  14   2   0    1.25    0.19
  14   2   0    1.09    0.22
  14   2   0    1.00    0.19
 -14   2   0    1.69    0.23
 -14  -2   0    1.40    0.22
  14   2   0    1.43    0.15
  14  -2   0    1.07    0.20
  14  -2   0    1.15    0.21
  14   2   0    1.60    0.26
 -14  -2   0    1.42    0.21
 -14   2   0    1.92    0.16
 -14  -2   0    1.37    0.17
 -14   2   0    1.68    0.22
  14   2  -2    6.55    0.48
 -14  -2  -2    6.13    0.46
  14  -2   2    6.28    0.50
  14   2  -2    5.54    0.39
 -14  -2  -2    5.78    0.42
  14  -2   2    6.83    0.39
 -14  -2  -2    6.33    0.32
  14  -2   2    6.30    0.43
  14   2  -2    5.73    0.27
 -14   2   2    6.47    0.36
  14  -2   2    6.43    0.50
 -14   2   2    5.91    0.40
  14   2  -2    5.94    0.41
 -14   2   2    6.67    0.45
  14  -2  -2    6.28    0.29
  14  -2  -2    5.70    0.31
  14   2   2    6.48    0.43
 -14  -2   2    6.32    0.28
  14  -2  -2    5.71    0.45
  14   2   2    6.03    0.50
 -14  -2   2    7.12    0.45
 -14  -2   2    6.10    0.34
 -14   2  -2    6.70    0.44
  14  -2  -2    6.21    0.31
 -14   2  -2    5.52    0.31
  14   2   2    6.00    0.49
 -14   2  -2    6.05    0.34
  14   2   2    6.13    0.39
  14  -2  -2    6.21    0.41
 -14   2  -2    5.99    0.46
  14   2   2    6.35    0.34
  14  -2  -2    6.57    0.43
 -14  -2   2    6.53    0.33
 -14   2   4    0.39    0.14
 -14  -2  -4    0.37    0.18
  14   2  -4    0.29    0.11
  14   2  -4    0.13    0.08
 -14  -2  -4    0.41    0.11
  14   2  -4    0.40    0.12
  14  -2   4    0.46    0.14
 -14   2   4    0.26    0.13
  14   2  -4    0.09    0.09
 -14  -2  -4    0.41    0.17
  14  -2   4    0.77    0.19
  14   2  -4    0.35    0.17
  14   2   4    0.29    0.13
  14  -2  -4    0.30    0.09
 -14  -2   4    0.49    0.15
 -14   2  -4    0.65    0.14
  14  -2  -4    0.06    0.12
  14  -2  -4    0.38    0.11
 -14   2  -4    0.45    0.18
  14   2   4    0.47    0.13
 -14  -2   4    0.31    0.12
  14  -2  -4    0.59    0.13
  14   2   4    0.26    0.18
  14  -2  -4    0.34    0.11
 -14   2  -4    0.85    0.18
  14  -2   6   26.09    1.20
  14  -2   6   25.83    1.15
 -14   2   6   24.33    1.05
  14   2  -6   25.27    1.12
 -14  -2  -6   24.74    1.05
  14  -2   6   25.21    0.84
  14   2  -6   25.39    0.88
 -14  -2  -6   25.91    0.93
  14   2  -6   24.73    0.95
 -14   2   6   25.94    1.01
 -14  -2  -6   26.50    1.23
  14   2   6   24.29    1.18
  14  -2  -6   24.34    0.83
  14   2   6   22.06    1.01
  14   2   6   26.34    1.10
 -14  -2   6   25.91    1.05
  14   2   6   24.00    0.84
 -14   2  -6   25.11    1.04
  14  -2  -6   25.28    1.10
 -14   2  -6   25.70    1.18
 -14   2  -6   25.49    1.21
 -14  -2  -8    3.20    0.36
  14  -2   8    2.89    0.43
 -14  -2  -8    4.39    0.68
  14   2  -8    3.72    0.41
 -14  -2  -8    2.82    0.39
  14   2  -8    3.05    0.37
  14   2  -8    3.44    0.43
  14   2  -8    3.67    0.34
  14  -2  -8    3.37    0.43
 -14   2  -8    3.49    0.39
 -14   2  -8    3.74    0.42
 -14   2  -8    3.26    0.52
  14  -2  -8    3.22    0.31
  14   2   8    3.18    0.43
  14  -2  -8    3.79    0.40
  14  -2  -8    2.63    0.39
  15   2  -1    0.92    0.19
  15   2  -1    0.89    0.13
  15   2  -1    0.97    0.23
  15  -2   1    0.76    0.19
  15  -2   1    0.57    0.17
 -15  -2  -1    0.85    0.21
 -15   2   1    0.88    0.14
 -15   2   1    0.86    0.13
  15  -2   1    0.69    0.18
  15   2  -1    0.55    0.15
  15   2  -1    0.82    0.13
 -15  -2  -1    1.05    0.14
 -15   2   1    0.65    0.19
 -15   2   1    0.90    0.15
 -15  -2   1    0.81    0.15
 -15  -2   1    0.71    0.12
 -15   2  -1    0.61    0.14
 -15  -2   1    0.81    0.13
  15  -2  -1    1.02    0.15
  15   2   1    0.93    0.17
  15   2   1    0.71    0.25
  15   2   1    0.95    0.21
 -15   2  -1    0.91    0.15
 -15  -2   1    0.60    0.16
  15   2   1    0.66    0.17
  15  -2  -1    0.90    0.13
  15  -2  -1    1.19    0.22
 -15   2  -1    1.07    0.15
  15  -2  -1    0.74    0.18
  15  -2  -1    0.58    0.17
  15  -2   3    9.10    0.50
  15  -2   3    8.61    0.48
  15   2  -3    7.25    0.34
 -15   2   3    7.78    0.44
  15   2  -3    7.84    0.39
  15  -2   3    8.70    0.67
  15   2  -3    7.45    0.46
 -15  -2  -3    7.69    0.39
 -15  -2  -3    7.57    0.51
 -15  -2  -3    7.84    0.56
 -15   2   3    8.51    0.55
  15   2  -3    8.29    0.47
  15   2  -3    8.38    0.59
  15  -2   3    8.48    0.62
 -15   2  -3    7.27    0.54
 -15   2  -3    8.34    0.53
 -15   2  -3    7.83    0.41
  15   2   3    8.96    0.64
  15   2   3    8.94    0.52
  15  -2  -3    7.83    0.46
 -15  -2   3    8.23    0.41
  15  -2  -3    7.71    0.34
  15   2   3    8.63    0.50
  15  -2  -3    7.34    0.37
  15  -2  -3    7.58    0.47
  15  -2  -3    7.42    0.55
 -15  -2   3    8.86    0.53
 -15   2   5   18.41    0.78
  15   2  -5   16.84    0.66
  15  -2   5   18.43    0.71
 -15   2   5   17.25    0.87
  15  -2   5   17.39    0.96
  15   2  -5   16.10    0.81
 -15  -2  -5   16.78    0.69
 -15  -2  -5   17.46    0.94
  15  -2   5   18.07    0.84
 -15  -2  -5   17.53    0.84
  15   2  -5   16.34    0.90
  15   2  -5   17.81    0.65
  15  -2  -5   17.22    0.88
  15   2   5   17.31    0.97
 -15  -2   5   18.36    0.85
  15   2   5   18.72    0.98
 -15   2  -5   18.04    0.95
  15  -2  -5   16.37    0.66
  15  -2  -5   16.76    0.61
 -15  -2   5   17.84    0.73
  15  -2  -5   16.83    0.66
  15   2   5   18.42    0.69
 -15   2  -5   17.05    0.71
 -15   2  -5   17.82    0.84
  15  -2  -5   17.29    0.74
  15  -2   7   72.43    2.39
  15   2  -7   72.41    2.20
  15  -2   7   72.32    2.27
  15   2  -7   70.85    1.97
 -15  -2  -7   72.59    2.23
 -15  -2  -7   71.55    2.45
  15   2  -7   70.58    2.08
  15  -2   7   69.67    1.83
  15   2  -7   72.64    2.31
 -15  -2  -7   70.06    2.02
  15  -2  -7   69.86    2.22
  15  -2  -7   71.55    1.89
 -15   2  -7   71.33    2.43
  15  -2  -7   69.84    2.15
  15   2   7   70.84    1.77
  15   2   7   72.31    2.30
  15  -2  -7   73.63    2.27
 -15   2  -7   71.88    2.20
 -15   2  -7   72.80    2.08
  15   2   7   71.68    2.42
  15   2  -9    6.84    0.49
  15   2  -9    7.07    0.55
 -15  -2  -9    7.69    0.82
 -15  -2  -9    6.00    0.52
  15  -2   9    6.86    0.72
  15   2  -9    6.16    0.75
  15   2  -9    7.42    0.78
 -15   2  -9    6.44    0.76
 -15   2  -9    5.00    0.49
  15  -2  -9    6.26    0.56
  15  -2  -9    6.25    0.76
  15  -2  -9    7.75    0.69
 -15   2  -9    7.28    0.63
  15  -2  -9    7.06    0.47
  16  -2   0    0.63    0.13
 -16  -2   0    0.54    0.15
  16  -2   0    0.33    0.15
  16  -2   0    0.58    0.18
 -16  -2   0    0.28    0.14
 -16  -2   0    0.57    0.11
  16   2   0    0.48    0.17
 -16   2   0    0.65    0.11
  16   2   0    0.56    0.13
  16   2   0    0.75    0.19
 -16   2   0    0.84    0.29
  16  -2   0    0.69    0.18
 -16   2   0    0.68    0.18
  16   2   0    0.78    0.20
  16   2   0    0.22    0.17
 -16   2   0    0.79    0.14
  16   2  -2   19.73    0.85
 -16   2   2   19.64    0.89
  16   2  -2   20.54    0.96
  16  -2   2   20.60    1.00
  16  -2   2   19.39    0.76
  16  -2   2   19.58    0.98
  16   2  -2   20.44    0.70
 -16   2   2   19.53    0.74
 -16  -2  -2   20.10    0.89
  16   2  -2   19.82    0.86
  16  -2   2   20.46    0.87
 -16  -2  -2   20.24    0.91
  16   2  -2   19.01    0.69
 -16  -2  -2   21.38    0.69
  16   2   2   18.91    0.96
  16  -2  -2   19.43    0.86
 -16  -2   2   19.87    0.88
  16   2   2   20.35    0.88
  16  -2  -2   19.80    0.67
  16  -2  -2   19.66    0.85
 -16   2  -2   20.12    0.72
  16   2   2   18.65    0.78
 -16  -2   2   20.13    0.69
  16   2   2   18.80    0.83
 -16   2  -2   20.41    0.89
  16  -2  -2   20.65    0.66
 -16   2  -2   19.85    0.90
  16  -2  -2   20.12    0.94
  16   2   2   20.68    1.00
  16  -2   4    4.84    0.40
 -16  -2  -4    4.56    0.43
  16  -2   4    4.36    0.48
  16   2  -4    5.25    0.51
  16   2  -4    5.18    0.32
  16   2  -4    5.17    0.38
 -16   2   4    5.11    0.38
 -16   2   4    5.37    0.46
 -16  -2  -4    5.02    0.51
  16   2  -4    5.58    0.37
  16  -2   4    4.27    0.37
 -16  -2  -4    5.08    0.33
 -16  -2   4    4.98    0.34
 -16   2  -4    4.90    0.45
 -16   2  -4    4.92    0.36
  16   2   4    4.95    0.38
  16  -2  -4    3.93    0.30
  16   2   4    4.82    0.43
  16  -2  -4    4.44    0.36
  16  -2  -4    5.16    0.48
  16  -2  -4    4.92    0.36
 -16  -2   4    4.58    0.44
  16   2   4    5.12    0.52
 -16   2  -4    5.42    0.51
 -16  -2  -6    3.98    0.34
 -16   2   6    3.96    0.39
 -16  -2  -6    4.68    0.45
  16  -2   6    4.50    0.45
  16  -2   6    4.61    0.55
  16   2  -6    4.25    0.48
  16  -2   6    4.23    0.33
  16   2  -6    4.56    0.36
 -16  -2  -6    3.16    0.54
  16   2  -6    4.33    0.33
 -16   2   6    4.18    0.46
  16   2   6    4.26    0.47
  16   2   6    3.94    0.31
 -16   2  -6    3.86    0.42
 -16  -2   6    3.96    0.42
  16  -2  -6    5.20    0.50
 -16   2  -6    4.54    0.57
  16  -2  -6    3.93    0.28
  16   2   6    4.64    0.60
 -16   2  -6    3.77    0.36
  16  -2  -6    3.92    0.26
  16  -2  -6    4.00    0.29
  16  -2   8    7.23    0.65
 -16  -2  -8    6.58    0.57
  16   2  -8    6.84    0.52
 -16  -2  -8    7.21    0.52
  16   2  -8    6.04    0.43
  16   2  -8    7.11    0.56
  16   2  -8    7.11    0.76
 -16  -2  -8    5.96    0.71
  16  -2  -8    6.57    0.64
 -16   2  -8    7.85    0.61
  16  -2  -8    7.21    0.57
 -16   2  -8    6.63    0.63
  16  -2  -8    5.04    0.76
  16   2   8    6.81    0.62
  16  -2  -8    7.09    0.60
 -16   2  -8    5.39    0.71
 -17  -2  -1   10.25    0.61
  17  -2   1   10.25    0.69
 -17  -2  -1   10.53    0.77
 -17   2   1   10.80    0.51
  17   2  -1   10.14    0.63
  17   2  -1   10.08    0.82
  17   2  -1    9.83    0.41
 -17   2   1   10.75    0.49
 -17   2   1   10.64    0.46
  17   2  -1    8.42    0.59
 -17   2   1   10.24    0.78
  17  -2   1   10.73    0.69
  17  -2   1   11.63    0.66
  17  -2   1   11.11    0.52
 -17  -2  -1   10.53    0.45
  17   2  -1   10.52    0.49
 -17  -2   1   11.22    0.68
 -17   2  -1   10.58    0.63
  17   2   1   10.79    0.70
 -17  -2   1   10.91    0.51
  17  -2  -1   10.17    0.47
  17  -2  -1   10.12    0.63
  17   2   1   10.16    0.52
  17  -2  -1   10.78    0.74
 -17  -2   1   10.75    0.46
  17  -2  -1    9.90    0.63
  17   2   1   11.11    0.65
 -17   2  -1   10.17    0.48
  17   2   1    9.75    0.67
  17   2   1    9.24    0.44
 -17   2  -1    9.33    0.58
  17  -2   3    3.63    0.34
 -17  -2  -3    2.92    0.38
  17   2  -3    3.40    0.34
  17   2  -3    3.29    0.41
 -17   2   3    3.53    0.39
  17   2  -3    3.12    0.25
 -17  -2  -3    2.42    0.34
 -17  -2  -3    3.72    0.27
  17  -2   3    3.42    0.43
  17  -2   3    3.02    0.47
  17   2  -3    2.93    0.22
  17   2  -3    3.49    0.35
 -17   2   3    3.77    0.32
  17  -2   3    3.36    0.34
  17   2   3    3.28    0.45
  17   2   3    3.02    0.33
  17  -2  -3    3.34    0.42
 -17   2  -3    3.28    0.28
 -17  -2   3    3.40    0.28
  17  -2  -3    2.79    0.33
 -17   2  -3    3.39    0.38
 -17   2  -3    2.77    0.40
  17  -2  -3    3.22    0.34
  17   2   3    2.15    0.34
  17  -2  -3    3.34    0.23
 -17  -2   3    3.09    0.39
  17   2   3    2.94    0.35
  17  -2  -3    3.16    0.25
 -17   2   5   14.98    0.72
 -17  -2  -5   15.16    0.65
 -17  -2  -5   16.16    0.84
  17  -2   5   14.60    0.77
  17   2  -5   15.04    0.61
 -17   2   5   14.26    0.81
 -17  -2  -5   15.58    0.95
  17   2  -5   15.01    0.63
  17  -2   5   14.90    0.69
  17   2  -5   14.93    0.63
  17   2  -5   15.28    0.89
  17  -2   5   15.43    0.94
 -17  -2   5   14.56    0.66
  17   2   5   15.85    0.83
  17  -2  -5   14.95    0.87
 -17  -2   5   15.78    0.83
 -17   2  -5   16.50    1.01
  17  -2  -5   15.11    0.67
  17  -2  -5   15.94    0.64
  17  -2  -5   15.04    0.56
  17   2   5   15.26    0.67
 -17   2  -5   15.15    0.68
  17   2   5   15.21    0.95
 -17   2  -5   14.83    0.80
 -17  -2  -7    0.78    0.21
  17   2  -7    0.78    0.20
  17  -2   7    0.99    0.19
 -17  -2  -7    0.56    0.23
  17  -2   7    0.36    0.28
  17   2  -7    0.83    0.18
  17   2  -7    0.69    0.26
  17  -2   7    1.01    0.25
  17   2  -7    0.77    0.21
  17   2   7    1.82    0.41
  17  -2  -7    1.38    0.27
  17  -2  -7    0.75    0.15
 -17   2  -7    0.48    0.20
  17   2   7    1.21    0.28
  17  -2  -7    0.77    0.24
 -17   2  -7    0.45    0.30
 -17   2  -7    0.71    0.20
  17  -2  -7    0.45    0.20
  18  -2   0    0.52    0.20
 -18   2   0    0.97    0.19
 -18   2   0    0.87    0.24
  18   2   0    0.54    0.12
  18   2   0    0.91    0.25
  18   2   0    0.73    0.15
 -18  -2   0    0.74    0.21
 -18   2   0    0.72    0.14
 -18  -2   0    0.74    0.12
  18  -2   0    0.46    0.18
  18  -2   0    0.70    0.21
  18   2   0    0.92    0.22
  18   2   0    0.38    0.17
  18  -2   0    0.44    0.13
 -18   2   0    0.67    0.19
 -18  -2   0    0.77    0.18
  18   2  -2    9.36    0.46
  18   2  -2    8.76    0.40
 -18  -2  -2   10.18    0.64
  18  -2   2    9.53    0.63
 -18  -2  -2    9.39    0.44
  18  -2   2    8.17    0.72
  18   2  -2    9.21    0.60
 -18  -2  -2    9.17    0.62
 -18   2   2   10.59    0.67
 -18   2   2    9.89    0.51
  18   2  -2   10.64    0.71
  18   2  -2   11.07    0.66
  18  -2   2    9.71    0.53
  18  -2   2   10.40    0.72
  18   2   2    9.12    0.70
 -18  -2   2    9.22    0.62
 -18   2  -2    9.45    0.48
  18  -2  -2    9.00    0.43
  18  -2  -2   10.17    0.63
 -18  -2   2    9.11    0.44
  18   2   2   10.56    0.74
  18   2   2    9.91    0.56
 -18   2  -2    9.07    0.61
 -18   2  -2   10.98    0.66
  18  -2  -2   10.20    0.68
  18  -2  -2   10.79    0.64
  18   2  -4    6.48    0.45
  18   2  -4    6.42    0.37
  18  -2   4    6.16    0.58
 -18  -2  -4    6.67    0.53
  18   2  -4    6.58    0.59
 -18   2   4    7.30    0.56
  18   2  -4    6.52    0.46
 -18  -2  -4    6.30    0.58
 -18   2   4    6.12    0.44
  18  -2   4    6.76    0.64
 -18  -2  -4    6.68    0.39
  18  -2   4    6.70    0.49
  18   2   4    7.39    0.68
 -18  -2   4    5.77    0.40
  18  -2  -4    6.50    0.58
  18  -2  -4    5.71    0.32
 -18  -2   4    6.88    0.55
  18   2   4    6.62    0.47
 -18   2  -4    6.12    0.59
  18  -2  -4    5.66    0.46
 -18   2  -4    6.97    0.54
  18   2   4    6.62    0.50
 -18   2  -4    6.52    0.42
  18  -2  -4    7.13    0.46
 -18  -2  -6    5.67    0.68
 -18   2   6    5.94    0.55
 -18   2   6    5.88    0.47
 -18  -2  -6    6.09    0.65
  18   2  -6    6.32    0.60
 -18  -2  -6    5.58    0.39
  18  -2   6    5.25    0.40
  18   2  -6    5.63    0.32
  18  -2   6    4.80    0.61
  18   2  -6    6.25    0.34
  18  -2   6    5.08    0.49
  18   2  -6    4.92    0.41
  18   2  -6    4.69    0.35
  18  -2  -6    5.30    0.36
 -18  -2   6    5.54    0.53
  18   2   6    4.60    0.64
  18  -2  -6    5.56    0.33
 -18   2  -6    5.87    0.43
  18  -2  -6    5.23    0.52
  18  -2  -6    5.28    0.32
  18   2   6    5.65    0.39
 -18   2  -6    5.23    0.74
  18   2   6    4.77    0.50
 -18   2  -6    4.95    0.64
  19   2  -1   41.09    1.27
  19  -2   1   43.23    1.65
  19   2  -1   39.86    1.52
  19   2  -1   44.04    1.63
  19  -2   1   41.54    1.29
  19   2  -1   42.62    1.57
  19  -2   1   42.27    1.53
 -19   2   1   42.68    1.55
 -19  -2  -1   42.43    1.20
 -19   2   1   44.28    1.30
 -19  -2  -1   42.05    1.54
 -19   2   1   39.81    1.39
 -19  -2  -1   42.23    1.52
  19   2   1   42.50    1.36
  19   2   1   43.42    1.66
 -19  -2   1   42.54    1.53
 -19   2  -1   44.54    1.56
  19   2   1   41.90    1.53
 -19   2  -1   40.69    1.44
 -19  -2   1   41.67    1.21
  19  -2  -1   42.41    1.55
  19  -2  -1   39.96    1.53
  19  -2  -1   42.92    1.22
 -19   2  -1   42.85    1.28
  19  -2  -1   42.62    1.59
 -19  -2  -3   18.36    0.97
 -19   2   3   20.45    0.98
  19   2  -3   19.13    1.02
 -19  -2  -3   19.44    0.95
  19   2  -3   19.36    0.72
  19  -2   3   20.36    1.10
  19  -2   3   18.33    0.82
  19  -2   3   19.39    0.89
  19   2  -3   20.21    0.90
  19   2  -3   18.12    0.87
 -19   2   3   19.16    0.79
 -19  -2  -3   18.84    0.71
  19   2   3   20.61    0.96
 -19   2  -3   19.25    0.95
 -19   2  -3   19.35    0.77
  19   2   3   19.86    1.13
  19  -2  -3   20.40    1.04
  19  -2  -3   19.58    0.91
 -19   2  -3   19.41    0.98
  19   2   3   19.44    0.90
  19  -2  -3   19.02    0.66
 -19  -2   3   19.69    0.96
 -19  -2   3   18.41    0.72
  19  -2  -3   20.38    0.90
 -19  -2  -5    3.83    0.64
  19   2  -5    3.84    0.35
 -19  -2  -5    4.06    0.34
 -19   2   5    2.96    0.55
  19  -2   5    4.17    0.58
  19  -2   5    3.80    0.37
  19   2  -5    4.16    0.52
  19   2  -5    4.33    0.35
 -19   2   5    4.35    0.48
  19   2  -5    3.67    0.31
  19  -2   5    3.69    0.43
 -19  -2  -5    3.79    0.56
 -19  -2   5    3.11    0.43
  19   2   5    3.77    0.57
 -19   2  -5    4.24    0.64
  19  -2  -5    3.87    0.39
  19   2   5    4.29    0.46
  19   2   5    3.97    0.43
  19  -2  -5    4.72    0.36
  19  -2  -5    4.17    0.46
  19  -2  -5    3.02    0.27
 -19   2  -5    3.93    0.57
 -19   2  -5    3.90    0.36
  19   2  -7    0.15    0.17
  19  -2   7    0.16    0.23
 -19  -2  -7    0.19    0.18
  19  -2  -7    0.04    0.19
 -19   2  -7   -0.10    0.17
  19  -2  -7    0.68    0.22
  19   2   7    0.54    0.24
 -20   2   0    0.15    0.15
  20   2   0    0.24    0.16
  20   2   0   -0.04    0.12
 -20  -2   0   -0.20    0.09
 -20  -2   0    0.00    0.16
  20  -2   0   -0.08    0.14
 -20   2   0    0.29    0.12
  20  -2   0   -0.09    0.13
  20   2   0    0.12    0.17
  20  -2   0   -0.04    0.11
 -20  -2  -2    2.31    0.25
  20  -2   2    1.61    0.31
 -20   2   2    1.54    0.23
  20   2  -2    1.81    0.24
 -20  -2  -2    1.68    0.29
  20   2  -2    2.15    0.38
  20   2  -2    2.13    0.34
 -20   2   2    1.31    0.28
  20  -2   2    1.64    0.32
  20  -2   2    1.79    0.28
  20  -2  -2    1.56    0.31
  20  -2  -2    1.90    0.35
  20   2   2    1.65    0.29
 -20   2  -2    1.16    0.25
  20   2   2    1.55    0.39
  20   2   2    1.48    0.36
 -20  -2   2    1.55    0.27
 -20   2  -2    1.66    0.23
  20  -2  -2    1.57    0.21
 -20  -2   2    1.67    0.24
  20  -2   4    0.19    0.16
  20   2  -4    0.54    0.14
  20   2  -4    0.41    0.16
 -20   2   4    0.32    0.18
  20  -2   4   -0.14    0.22
  20   2  -4    0.21    0.18
 -20  -2  -4    0.25    0.25
 -20  -2  -4    0.35    0.13
  20  -2   4    0.02    0.16
  20   2  -4   -0.07    0.28
 -20   2   4    0.16    0.19
  20  -2  -4    0.43    0.21
  20   2   4    0.50    0.20
 -20   2  -4    0.41    0.30
  20  -2  -4    0.73    0.23
 -20  -2   4    0.38    0.20
  20  -2  -4    0.21    0.15
 -20  -2   4    0.50    0.17
 -20   2  -4    0.40    0.15
  20  -2  -4    0.10    0.30
  20   2   4    0.16    0.23
  20   2   4    0.21    0.17
 -20   2   6    0.98    0.27
  20  -2   6    0.98    0.39
  20  -2   6    1.19    0.25
 -20   2   6    1.37    0.28
  20   2  -6    1.43    0.21
  20   2  -6    1.55    0.25
  20  -2   6    1.22    0.30
 -20  -2  -6    1.21    0.22
 -20  -2   6    0.93    0.30
 -20   2  -6    1.11    0.23
  20   2   6    1.69    0.26
  20   2   6    1.75    0.32
  20  -2  -6    0.94    0.20
  20  -2  -6    1.24    0.19
  20   2   6    0.64    0.35
  21   2  -1   11.12    0.76
  21  -2   1   11.02    0.72
  21   2  -1    9.94    0.53
 -21  -2  -1   10.22    0.48
 -21   2   1    8.54    0.52
  21  -2   1   10.21    0.54
 -21  -2  -1    9.46    0.69
  21  -2   1    9.66    0.77
 -21   2   1    8.88    0.67
  21   2  -1    9.60    0.71
  21   2   1   10.17    0.79
  21  -2  -1    9.96    0.71
 -21  -2   1    9.77    0.48
  21   2   1    9.99    0.70
 -21   2  -1   10.15    0.53
  21  -2  -1   10.09    0.73
  21   2   1    9.91    0.70
  21  -2  -1    9.30    0.48
 -21  -2   1   10.35    0.70
  21  -2   3    7.87    0.52
  21  -2   3    8.13    0.74
 -21  -2  -3    8.15    0.63
  21  -2   3    8.50    0.60
  21   2  -3    7.85    0.46
  21   2  -3    8.49    0.60
 -21   2   3    9.13    0.54
 -21   2   3    7.87    0.99
  21   2  -3    9.45    0.73
 -21  -2  -3    8.41    0.45
  21   2   3    7.94    0.59
 -21   2  -3    8.14    0.63
 -21   2  -3    8.70    0.50
  21  -2  -3    8.29    0.60
  21   2   3    8.39    0.78
  21  -2  -3    7.87    0.66
  21   2   3    7.54    0.56
 -21  -2   3    8.18    0.46
 -21  -2   3    8.29    0.64
  21  -2   5   10.98    0.69
  21  -2   5    9.16    0.91
 -21   2   5   10.80    0.65
  21   2  -5   11.13    0.59
 -21   2   5   11.73    0.80
 -21  -2  -5   11.36    0.59
  21  -2   5   11.42    0.67
  21   2   5   10.28    0.78
 -21  -2   5   10.99    0.75
  21   2   5   10.87    0.64
 -21   2  -5   10.60    0.60
  21  -2  -5   11.19    0.60
  21   2   5    9.92    0.89
  22  -2   0    4.55    0.53
  22   2   0    4.21    0.51
 -22  -2   0    3.47    0.32
 -22   2   0    3.28    0.45
  22  -2   0    3.40    0.53
  22  -2   0    3.64    0.36
  22   2   0    4.24    0.63
 -22   2   0    3.96    0.37
 -22  -2   0    4.04    0.48
 -22   2   2   11.86    0.81
  22   2  -2   12.05    0.96
 -22  -2  -2   13.55    0.84
  22  -2   2   12.34    0.90
  22   2  -2   12.47    0.61
  22   2  -2   12.39    0.87
  22  -2   2   14.17    0.91
 -22   2   2   13.31    0.65
 -22  -2  -2   14.19    0.60
  22  -2  -2   14.01    0.89
  22   2   2   14.23    0.83
  22   2   2   12.38    0.70
 -22  -2   2   12.38    0.84
  22  -2  -2   12.91    1.01
 -22   2  -2   12.21    0.79
 -22   2  -2   11.85    0.60
  22   2   2   13.76    0.94
  22  -2   4    0.17    0.32
  22  -2   4    0.66    0.21
 -22   2   4    0.65    0.38
 -22  -2  -4    0.28    0.17
  22  -2   4    0.46    0.20
 -22   2   4   -0.08    0.26
  22   2  -4    0.36    0.19
  22   2   4   -0.29    0.20
 -22   2  -4    0.03    0.18
  22   2   4   -0.12    0.32
  22   2   4    0.43    0.23
  22  -2  -4    0.35    0.19
 -22  -2   4    0.35    0.20
  23  -2   1    0.27    0.20
  23  -2   1   -0.47    0.33
  23   2  -1   -0.01    0.22
 -23  -2  -1   -0.19    0.27
  23   2  -1    0.23    0.21
 -23   2   1    0.09    0.24
  23   2   1   -0.24    0.31
  23  -2  -1   -0.10    0.18
 -23   2  -1   -0.15    0.17
  23   2   1    0.29    0.19
 -23  -2   1    0.02    0.19
  23   2   1   -0.11    0.18
  23  -2   3    4.48    0.52
  23  -2   3    5.23    0.74
 -23   2  -3    5.49    0.45
  23   2   3    5.46    0.53
  23   2   3    5.62    0.76
  23   2   3    5.02    0.51
   0   3   1   -0.08    0.02
   0  -3  -1    0.10    0.04
   0   3  -1   -0.17    0.02
   0   3  -1   -0.11    0.02
   0   3  -1   -0.15    0.02
   0  -3   1    0.08    0.04
   0   3  -1   -0.13    0.02
   0   3   1   -0.12    0.02
   0   3  -1   -0.14    0.02
   0  -3   1    0.18    0.03
   0   3   1   -0.18    0.02
   0  -3  -3    0.02    0.04
   0   3  -3    0.10    0.05
   0   3   3    0.02    0.05
   0   3   3    0.03    0.04
   0  -3  -3    0.24    0.06
   0   3  -3    0.06    0.04
   0  -3   3    0.24    0.06
   0  -3  -3    0.10    0.05
   0   3  -3    0.08    0.04
   0   3  -3    0.21    0.06
   0  -3   3    0.13    0.06
   0   3  -3   -0.06    0.03
   0  -3   3    0.22    0.05
   0   3   3    0.02    0.04
   0  -3   3    0.07    0.04
   0   3  -3    0.01    0.03
   0  -3  -3    0.16    0.06
   0  -3   3    0.08    0.04
   0   3  -5    0.07    0.06
   0   3  -5    0.06    0.07
   0   3  -5    0.05    0.07
   0  -3   5    0.10    0.07
   0  -3  -5   -0.01    0.06
   0   3   5    0.03    0.04
   0  -3   5    0.10    0.06
   0  -3  -5   -0.03    0.04
   0   3  -5    0.02    0.05
   0  -3   5    0.07    0.05
   0   3   5   -0.07    0.05
   0   3  -5    0.02    0.04
   0  -3  -5   -0.03    0.06
   0  -3  -5   -0.13    0.05
   0  -3   5   -0.06    0.03
   0  -3  -5   -0.01    0.05
   0  -3   5   -0.01    0.05
   0   3  -5   -0.01    0.05
   0   3   5    0.19    0.08
   0  -3   5   -0.01    0.03
   0   3  -7    0.05    0.08
   0  -3   7    0.14    0.06
   0  -3  -7   -0.15    0.07
   0   3  -7    0.06    0.07
   0   3  -7    0.00    0.07
   0  -3  -7    0.09    0.08
   0   3  -7    0.10    0.05
   0  -3  -7    0.11    0.08
   0  -3  -7    0.05    0.08
   0   3  -7    0.09    0.08
   0   3   7    0.05    0.05
   0  -3   7    0.02    0.08
   0   3   7   -0.03    0.08
   0  -3  -9    0.07    0.10
   0   3  -9   -0.03    0.11
   0  -3   9    0.23    0.15
   0   3  -9   -0.07    0.09
   0   3  -9    0.06    0.11
   0  -3  -9   -0.13    0.11
   0  -3  -9    0.18    0.14
   0  -3  -9    0.02    0.11
   0   3  -9   -0.05    0.11
   0  -3 -11   -0.01    0.17
   0   3 -11   -0.16    0.11
   0   3 -11    0.03    0.15
   0  -3 -11   -0.02    0.15
   0  -3  11    0.12    0.19
   0  -3 -11    0.12    0.15
   0   3  11   -0.21    0.16
   0   3 -11    0.29    0.18
  -1   3   0   57.63    1.20
   1  -3   0   54.51    1.23
   1  -3   0   54.42    1.24
  -1   3   0   52.49    1.25
  -1  -3   0   59.17    1.22
   1  -3   0   58.77    1.25
   1   3   0   58.20    1.25
   1   3   0   58.80    1.24
   1   3   0   47.66    1.23
  -1   3   0   57.65    1.25
  -1  -3   0   49.31    1.24
  -1  -3  -2 1000.00   21.38
  -1   3   4   95.89    2.27
   1  -3   4   95.96    2.23
  -1   3   4   94.72    2.26
  -1  -3  -4   92.56    2.26
   1  -3   4   96.51    2.20
   1   3  -4   94.65    2.27
   1  -3   4   97.34    2.16
   1   3  -4   91.11    2.14
   1  -3   4   96.18    2.30
  -1  -3  -4   92.19    2.27
  -1  -3  -4   90.13    2.28
  -1  -3  -4   91.75    2.26
  -1  -3  -4   93.29    2.31
   1   3  -4   94.28    2.29
   1   3  -4   92.92    2.18
   1   3  -4   89.99    2.18
   1  -3   4   96.30    2.21
  -1  -3  -4   90.23    2.28
  -1   3   4   95.22    2.10
  -1   3   4   95.82    2.13
   1   3  -4   93.30    2.19
  -1  -3   4   97.02    2.21
  -1  -3   4   97.38    2.31
   1  -3  -4   93.21    2.26
  -1   3  -4   91.00    2.20
   1   3   4   95.34    2.25
  -1  -3   4   97.89    2.21
  -1   3  -4   92.58    2.29
  -1   3  -4   91.74    2.11
   1  -3  -4   93.03    2.21
   1   3   4   94.12    2.29
   1  -3  -4   90.97    2.26
  -1  -3   4   97.34    2.08
  -1  -3   4   95.55    2.09
   1  -3  -4   91.70    2.12
  -1   3  -4   91.66    2.25
   1  -3  -4   95.29    2.21
   1   3   4   93.08    2.19
  -1   3  -4   96.36    2.26
   1  -3  -4   94.58    2.12
   1  -3  -4   95.22    2.32
   1   3   4   95.45    2.23
   1  -3  -4   89.87    2.27
  -1  -3  -6   14.18    0.61
   1  -3   6   13.48    0.47
   1   3  -6   14.70    0.56
  -1  -3  -6   13.35    0.57
   1  -3   6   13.21    0.63
   1  -3   6   13.74    0.63
  -1   3   6   13.29    0.60
   1  -3   6   13.80    0.46
  -1   3   6   13.14    0.40
   1   3  -6   14.17    0.46
  -1  -3  -6   13.82    0.60
   1   3  -6   14.81    0.55
  -1   3   6   13.05    0.61
   1   3  -6   14.63    0.63
   1   3  -6   14.16    0.55
  -1  -3   6   13.27    0.56
  -1   3  -6   14.66    0.60
   1   3   6   11.65    0.68
   1   3   6   13.11    0.62
   1  -3  -6   14.27    0.57
  -1  -3   6   13.77    0.63
   1  -3  -6   14.59    0.60
   1  -3  -6   13.60    0.63
  -1   3  -6   14.80    0.60
   1  -3  -6   13.49    0.62
  -1  -3   6   13.96    0.50
   1  -3  -6   14.09    0.54
   1   3   6   13.53    0.51
   1  -3  -6   13.52    0.39
  -1   3  -6   15.10    0.57
  -1   3  -6   14.32    0.62
  -1   3  -6   13.68    0.43
  -1   3   8   39.52    1.37
   1   3  -8   39.55    1.36
  -1  -3  -8   39.28    1.32
  -1  -3  -8   39.11    1.28
   1  -3   8   39.61    1.40
   1   3  -8   39.15    1.23
   1   3  -8   39.80    1.23
   1   3  -8   39.22    1.10
  -1  -3  -8   40.44    1.35
   1   3  -8   37.41    1.02
   1   3  -8   39.68    1.25
  -1  -3  -8   39.71    1.39
  -1  -3   8   39.71    1.38
   1  -3  -8   40.65    1.30
  -1   3  -8   39.36    1.29
  -1   3  -8   39.80    1.36
  -1   3  -8   39.44    1.25
   1  -3  -8   39.98    1.32
   1  -3  -8   39.79    1.23
   1  -3  -8   39.37    1.39
  -1   3  -8   38.57    1.29
   1   3   8   39.26    1.38
   1   3 -10    5.06    0.41
   1   3 -10    4.30    0.46
   1   3 -10    5.32    0.43
  -1  -3 -10    5.12    0.43
   1  -3  10    5.35    0.50
  -1  -3 -10    5.47    0.50
  -1   3  10    5.69    0.51
   1   3 -10    5.10    0.41
  -1  -3 -10    5.71    0.49
  -1  -3 -10    5.42    0.49
   1  -3 -10    4.85    0.41
   1  -3 -10    5.75    0.46
   1  -3 -10    4.28    0.44
  -1   3 -10    4.92    0.43
  -1   3 -10    4.48    0.47
   1   3  10    4.88    0.50
   1  -3 -10    4.46    0.47
  -1   3 -10    4.69    0.44
  -1  -3  10    5.72    0.54
  -1   3 -10    6.11    0.47
   2  -3   1   24.38    0.60
   2   3  -1   24.56    0.63
  -2   3   1   25.00    0.60
   2  -3   1   24.60    0.71
  -2   3   1   24.80    0.60
  -2  -3  -1   24.40    0.65
   2   3  -1   24.96    0.59
   2  -3   1   24.91    0.62
   2   3  -1   25.29    0.59
  -2  -3  -1   24.43    0.67
   2   3  -1   25.40    0.65
  -2  -3  -1   24.98    0.61
  -2  -3  -1   24.08    0.61
   2  -3   1   24.32    0.61
   2   3  -1   25.16    0.60
  -2   3   1   24.44    0.64
   2  -3   1   24.48    0.66
  -2   3   1   25.50    0.65
   2   3  -1   24.64    0.59
  -2   3   1   25.42    0.58
   2  -3   1   24.64    0.65
  -2  -3  -1   24.28    0.61
  -2  -3  -1   25.14    0.63
  -2  -3  -1   24.55    0.59
  -2  -3   1   24.94    0.63
  -2  -3   1   24.76    0.59
  -2   3  -1   25.25    0.67
   2   3   1   24.20    0.59
   2   3   1   28.01    0.69
   2   3   1   24.05    0.63
   2  -3  -1   24.78    0.57
  -2   3  -1   24.56    0.62
   2   3   1   25.26    0.63
   2  -3  -1   25.12    0.63
  -2  -3   1   24.30    0.65
   2  -3  -1   24.51    0.62
  -2  -3   1   24.42    0.57
  -2   3  -1   24.37    0.66
  -2  -3   1   24.13    0.58
   2  -3  -1   25.22    0.60
  -2   3  -1   24.79    0.63
   2   3   1   24.38    0.66
  -2   3  -1   25.05    0.62
  -2  -3  -3  181.42    4.02
  -2  -3  -3  179.46    4.06
  -2   3   3  179.65    3.97
   2   3  -3  180.37    3.92
   2   3  -3  181.11    3.98
   2   3  -3  173.77    3.94
   2  -3   3  178.77    3.89
   2  -3   3  177.85    4.02
   2   3  -3  176.88    3.98
  -2  -3  -3  175.20    4.01
  -2  -3  -3  181.19    4.02
   2   3  -3  179.51    3.86
  -2  -3  -3  176.17    4.03
   2   3  -3  162.07    4.01
   2   3  -3  179.12    4.00
  -2   3   3  180.88    3.83
   2  -3   3  181.74    4.03
   2  -3   3  175.28    3.95
  -2  -3  -3  178.22    4.00
  -2   3   3  180.02    4.02
   2   3  -3  179.63    3.87
   2  -3   3  176.26    4.03
   2  -3  -3  178.48    3.93
  -2   3  -3  173.02    3.87
  -2   3  -3  178.03    3.94
   2  -3  -3  181.44    4.01
   2   3   3  177.06    3.98
   2  -3  -3  179.61    4.01
  -2   3  -3  179.28    4.02
  -2   3  -3  175.30    3.99
  -2   3  -3  177.68    4.01
   2   3   3  176.35    4.01
   2  -3  -3  180.72    3.94
  -2   3  -3  178.28    4.02
   2  -3  -3  166.59    3.92
   2  -3  -3  174.64    3.97
  -2  -3   3  179.50    3.98
   2  -3  -3  178.96    3.90
   2   3   3  177.84    3.99
  -2  -3   3  177.85    4.01
  -2  -3  -5   12.66    0.53
   2   3  -5   12.01    0.43
  -2  -3  -5   11.32    0.65
  -2  -3  -5   12.14    0.55
   2  -3   5   12.70    0.48
   2  -3   5   11.53    0.53
   2  -3   5   12.36    0.49
  -2   3   5   13.05    0.53
   2   3  -5   12.88    0.44
   2   3  -5   12.97    0.45
  -2  -3  -5   12.46    0.53
   2  -3   5   13.41    0.49
  -2  -3  -5   12.47    0.53
   2  -3   5   12.72    0.40
   2   3  -5   12.55    0.47
   2   3  -5   12.64    0.48
   2   3  -5   12.63    0.54
   2   3  -5   11.80    0.52
   2   3  -5   11.97    0.70
   2  -3  -5   11.92    0.51
   2  -3  -5   12.98    0.42
   2  -3  -5   13.16    0.52
   2  -3  -5   11.86    0.60
   2   3   5   12.43    0.48
  -2  -3   5   12.97    0.48
  -2   3  -5   13.02    0.54
   2   3   5   12.78    0.51
   2  -3  -5   12.76    0.45
   2   3   5   11.91    0.59
  -2   3  -5   12.77    0.54
   2  -3  -5   12.17    0.52
  -2   3  -5   12.57    0.49
   2   3   5   12.32    0.53
  -2   3  -5   12.02    0.38
  -2   3  -5   12.12    0.53
   2  -3  -5   12.11    0.46
   2  -3  -5   11.93    0.67
  -2  -3   5   13.37    0.55
  -2  -3  -7   15.65    0.69
  -2  -3  -7   14.58    0.67
   2   3  -7   15.59    0.59
  -2  -3  -7   15.80    0.73
   2   3  -7   16.28    0.61
   2  -3   7   15.54    0.48
   2   3  -7   15.16    0.52
   2  -3   7   15.39    0.56
   2   3  -7   16.16    0.64
   2  -3   7   15.54    0.74
   2   3  -7   15.63    0.71
  -2   3   7   15.17    0.70
  -2  -3  -7   15.66    0.72
  -2   3  -7   15.73    0.70
   2   3   7   15.24    0.59
   2  -3  -7   14.68    0.46
  -2  -3   7   16.08    0.72
   2  -3  -7   15.52    0.68
  -2   3  -7   15.56    0.71
  -2   3  -7   15.02    0.64
  -2   3  -7   15.95    0.71
   2  -3  -7   14.83    0.48
   2  -3  -7   15.06    0.58
   2   3   7   16.33    0.75
   2  -3  -7   16.06    0.63
   2  -3  -7   16.38    0.75
  -2  -3   7   15.20    0.57
  -2  -3  -9    4.63    0.44
   2   3  -9    5.14    0.39
   2   3  -9    4.45    0.44
   2   3  -9    4.64    0.30
   2   3  -9    4.78    0.35
   2  -3   9    4.91    0.47
  -2   3   9    4.96    0.48
   2   3  -9    4.33    0.24
  -2  -3  -9    4.69    0.53
   2   3  -9    4.65    0.36
  -2  -3  -9    4.45    0.41
  -2  -3  -9    5.02    0.45
  -2   3  -9    4.62    0.42
   2  -3  -9    5.34    0.36
   2  -3  -9    4.73    0.47
  -2   3  -9    4.62    0.42
   2   3   9    4.41    0.45
  -2  -3   9    4.87    0.46
   2  -3  -9    4.38    0.37
  -2   3  -9    5.11    0.40
   2  -3  -9    3.90    0.50
  -2   3  -9    4.52    0.44
   2   3 -11    7.23    0.49
   2   3 -11    7.15    0.64
   2  -3  11    7.75    0.65
  -2  -3 -11    8.03    0.67
   2   3 -11    7.96    0.54
  -2  -3 -11    7.44    0.56
   2   3 -11    7.33    0.49
  -2   3  11    7.16    0.62
  -2  -3 -11    8.46    0.67
  -2  -3  11    7.34    0.76
   2  -3 -11    7.92    0.58
   2  -3 -11    7.88    0.56
   2  -3 -11    6.84    0.48
  -2   3 -11    7.10    0.54
  -2   3 -11    6.80    0.58
  -2   3 -11    7.87    0.61
   2   3  11    7.44    0.67
   2  -3 -11    7.83    0.66
   3   3   0  224.50    4.79
   3  -3   0  228.15    4.74
  -3  -3   0  220.83    4.82
   3  -3   0  217.50    4.83
   3  -3   0  221.56    4.79
  -3   3   0  232.44    4.79
  -3   3   0  224.22    4.77
   3   3   0  222.93    4.78
  -3  -3   0  227.26    4.80
  -3  -3   0  220.13    4.84
  -3   3   0  229.67    4.79
  -3  -3   0  229.06    4.80
  -3   3   0  201.88    4.77
   3   3   0  187.67    4.84
   3  -3   0  223.99    4.82
   3  -3   0  203.83    4.86
  -3   3   0  220.53    4.68
   3   3   0  226.88    4.75
   3  -3   0  223.43    4.83
  -3   3   2  218.18    4.70
   3   3  -2  213.93    4.57
  -3  -3  -2  207.36    4.71
   3   3  -2  199.29    4.58
   3  -3   2  223.34    4.79
  -3  -3  -2  212.59    4.71
   3  -3   2  204.15    4.78
  -3   3   2  221.65    4.64
   3  -3   2  217.35    4.66
  -3  -3  -2  211.96    4.77
   3  -3   2  214.40    4.73
  -3  -3  -2  210.05    4.79
  -3   3   2  219.59    4.71
   3   3  -2  212.85    4.65
   3  -3   2  219.27    4.73
   3   3  -2  209.10    4.69
   3  -3   2  221.51    4.77
   3   3  -2  205.47    4.70
  -3   3   2  219.99    4.72
   3   3  -2  208.20    4.65
   3   3  -2  210.88    4.64
  -3   3  -2  209.82    4.63
   3   3   2  201.09    4.78
   3  -3  -2  212.18    4.73
  -3  -3   2  214.66    4.75
  -3   3  -2  205.40    4.69
   3  -3  -2  214.07    4.63
   3  -3  -2  212.56    4.71
   3   3   2  219.71    4.60
   3   3   2  219.74    4.59
   3  -3  -2  213.42    4.66
   3   3   2  220.18    4.75
  -3   3  -2  208.73    4.74
  -3  -3   2  222.36    4.68
   3   3   2  214.42    4.70
  -3   3  -2  207.46    4.75
   3  -3  -2  215.79    4.63
   3  -3  -2  209.69    4.70
   3   3   2  219.69    4.77
  -3   3  -2  221.77    4.67
   3  -3   4  277.67    5.92
   3   3  -4  271.34    6.05
   3  -3   4  272.59    6.03
   3  -3   4  268.23    6.11
   3   3  -4  273.65    5.98
  -3  -3  -4  273.48    6.10
  -3   3   4  267.93    6.08
   3   3  -4  276.79    5.87
   3  -3   4  272.56    6.11
   3   3  -4  270.83    6.06
  -3  -3  -4  274.19    6.17
  -3  -3  -4  270.36    6.14
   3  -3   4  272.72    6.13
   3   3  -4  272.03    5.98
   3   3  -4  273.73    5.98
  -3  -3  -4  266.99    6.09
  -3  -3  -4  272.58    6.11
   3   3  -4  270.26    6.03
  -3   3   4  271.92    6.02
   3   3  -4  274.20    5.86
  -3   3  -4  262.94    6.04
   3  -3  -4  271.69    6.09
   3  -3  -4  275.35    6.00
   3  -3  -4  268.74    6.00
  -3   3  -4  267.27    5.87
  -3   3  -4  272.01    6.01
   3  -3  -4  271.45    6.08
  -3   3  -4  272.54    6.11
   3   3   4  263.99    6.03
   3   3   4  273.79    6.06
   3  -3  -4  273.64    5.93
  -3  -3   4  275.33    6.06
   3  -3  -4  277.36    5.93
   3  -3  -4  272.51    6.05
   3  -3  -4  273.22    6.09
  -3   3  -4  267.94    6.07
   3   3   4  275.06    6.10
  -3  -3   4  273.80    6.09
  -3   3  -4  270.94    6.11
  -3   3   6   10.02    0.50
   3   3  -6    9.41    0.39
   3  -3   6    9.05    0.44
  -3  -3  -6    9.44    0.53
   3  -3   6    9.80    0.53
  -3  -3  -6    9.22    0.49
   3  -3   6    9.48    0.56
  -3  -3  -6    9.98    0.51
   3   3  -6    9.61    0.44
   3  -3   6    9.82    0.34
   3   3  -6    9.56    0.38
  -3  -3  -6    9.74    0.51
   3   3  -6    9.34    0.38
   3   3  -6    9.62    0.50
   3   3   6   11.45    0.56
  -3   3  -6    9.63    0.51
  -3   3  -6    9.88    0.50
   3  -3  -6    9.62    0.48
   3  -3  -6    9.69    0.39
   3  -3  -6    9.72    0.39
   3   3   6    9.68    0.47
   3  -3  -6    9.71    0.48
  -3  -3   6    9.72    0.51
  -3   3  -6    9.44    0.48
   3  -3  -6    9.24    0.37
  -3  -3   6    9.88    0.45
  -3   3  -6    8.94    0.34
   3  -3  -6    9.40    0.41
   3  -3  -6   11.05    0.55
  -3   3  -6    9.19    0.51
   3   3  -8    8.64    0.43
  -3  -3  -8    9.27    0.58
   3  -3   8    8.50    0.42
  -3   3   8    9.14    0.55
   3   3  -8    8.40    0.38
   3  -3   8    8.66    0.57
  -3  -3  -8   10.11    0.57
   3   3  -8    8.14    0.43
   3   3  -8    9.02    0.43
   3   3  -8    8.14    0.48
   3   3  -8    8.20    0.54
  -3  -3  -8    8.78    0.58
  -3  -3  -8    8.50    0.54
  -3   3  -8    8.62    0.54
  -3  -3   8    9.40    0.58
  -3   3  -8    9.33    0.56
   3  -3  -8    8.96    0.47
   3   3   8    8.01    0.57
   3  -3  -8    8.31    0.35
   3  -3  -8    9.57    0.61
   3  -3  -8    8.25    0.33
   3  -3  -8    9.19    0.44
  -3   3  -8    8.97    0.51
   3   3   8    8.99    0.45
  -3   3  -8    9.01    0.56
   3  -3  -8    8.57    0.52
  -3  -3 -10   25.34    1.14
   3   3 -10   24.68    1.10
  -3  -3 -10   25.18    1.09
  -3  -3 -10   24.92    1.13
  -3   3  10   25.53    1.12
   3   3 -10   24.89    0.90
   3   3 -10   24.13    0.90
   3  -3  10   25.93    1.18
   3   3 -10   24.31    1.00
   3   3 -10   25.16    0.80
   3  -3 -10   23.72    1.06
  -3   3 -10   25.73    1.32
   3   3  10   25.48    1.17
   3  -3 -10   25.33    0.90
   3  -3 -10   25.74    0.97
   3  -3 -10   26.15    1.17
  -3  -3  10   23.89    1.10
  -3   3 -10   24.90    1.10
  -3   3 -10   25.74    1.13
  -3   3 -10   25.87    1.04
  -4  -3  -1   24.55    0.66
  -4   3   1   25.15    0.62
   4  -3   1   22.25    0.79
   4   3  -1   25.22    0.65
   4  -3   1   25.69    0.72
   4   3  -1   25.19    0.63
   4  -3   1   24.98    0.64
  -4   3   1   24.18    0.72
  -4   3   1   24.96    0.69
  -4  -3  -1   23.36    0.70
   4   3  -1   25.49    0.59
  -4  -3  -1   23.16    0.60
   4   3  -1   24.97    0.64
   4  -3   1   24.44    0.65
  -4  -3  -1   24.59    0.66
  -4  -3  -1   22.21    0.78
   4  -3   1   22.91    0.78
  -4   3   1   24.77    0.64
  -4   3   1   25.06    0.66
   4   3  -1   25.37    0.65
  -4  -3   1   25.58    0.71
   4  -3  -1   25.44    0.64
  -4   3  -1   25.64    0.64
   4  -3  -1   25.32    0.64
   4  -3  -1   25.02    0.67
   4   3   1   24.52    0.62
   4  -3  -1   25.08    0.56
  -4   3  -1   24.97    0.72
   4  -3  -1   22.98    0.64
  -4  -3   1   25.54    0.59
  -4  -3   1   25.03    0.64
   4  -3  -1   25.54    0.57
  -4   3  -1   25.51    0.68
  -4   3  -1   24.89    0.64
  -4   3  -1   25.42    0.73
   4   3   1   25.00    0.70
   4   3   1   25.11    0.73
   4   3   1   25.52    0.67
   4   3   1   24.01    0.82
  -4  -3   1   24.80    0.62
  -4  -3   1   24.59    0.64
  -4   3  -1   25.14    0.66
   4   3   1   24.60    0.66
  -4  -3   1   25.55    0.60
   4  -3   3  146.61    3.32
   4   3  -3  143.46    3.31
  -4   3   3  146.43    3.25
   4  -3   3  142.64    3.19
  -4  -3  -3  145.68    3.41
   4   3  -3  143.45    3.28
   4  -3   3  143.41    3.27
   4   3  -3  145.81    3.32
  -4  -3  -3  143.05    3.38
   4  -3   3  142.64    3.33
  -4   3   3  146.30    3.33
  -4  -3  -3  141.93    3.29
  -4  -3  -3  144.38    3.30
   4  -3   3  148.68    3.37
   4  -3   3  145.44    3.39
  -4   3   3  146.77    3.33
   4   3  -3  144.92    3.27
   4   3  -3  144.74    3.26
  -4  -3  -3  139.55    3.31
   4  -3  -3  145.23    3.15
   4   3   3  152.56    3.36
   4   3   3  146.85    3.14
  -4   3  -3  141.63    3.39
  -4   3  -3  141.94    3.28
   4   3   3  141.89    3.31
   4   3   3  145.47    3.31
   4  -3  -3  144.34    3.30
  -4  -3   3  144.81    3.33
   4  -3  -3  145.16    3.25
   4  -3  -3  145.58    3.15
  -4  -3   3  147.47    3.26
  -4   3  -3  143.69    3.40
  -4  -3   3  140.57    3.28
   4   3   3  140.88    3.37
  -4   3  -3  144.36    3.32
  -4   3  -3  138.56    3.21
   4  -3  -3  145.21    3.29
   4  -3  -3  140.44    3.28
   4   3   3  148.48    3.40
  -4  -3  -5   12.50    0.58
   4  -3   5   13.87    0.60
   4   3  -5   13.64    0.56
   4  -3   5   13.87    0.58
  -4  -3  -5   12.96    0.56
   4  -3   5   13.79    0.41
   4   3  -5   12.81    0.49
   4   3  -5   13.29    0.56
   4   3  -5   13.23    0.50
   4   3  -5   12.72    0.71
   4   3  -5   12.76    0.50
  -4  -3  -5   13.81    0.63
  -4   3   5   13.07    0.61
   4   3  -5   13.76    0.40
  -4  -3  -5   13.44    0.59
  -4   3   5   12.88    0.53
   4  -3   5   12.68    0.54
   4  -3   5   13.14    0.51
  -4  -3  -5   12.49    0.60
   4   3  -5   13.17    0.39
  -4   3  -5   14.07    0.61
   4   3   5   12.13    0.64
  -4   3  -5   12.66    0.53
  -4  -3   5   13.06    0.56
  -4   3  -5   12.60    0.54
   4  -3  -5   12.77    0.41
   4  -3  -5   12.50    0.53
  -4  -3   5   13.56    0.54
  -4   3  -5   13.55    0.60
   4  -3  -5   12.87    0.49
   4   3   5   12.35    0.53
   4  -3  -5   12.64    0.49
  -4   3  -5   13.24    0.56
   4  -3  -5   13.38    0.59
  -4   3  -5   13.42    0.53
   4  -3  -5   13.43    0.43
   4  -3  -5   12.30    0.54
   4  -3  -5   12.58    0.52
   4   3  -7    6.58    0.39
   4  -3   7    6.75    0.47
   4   3  -7    6.67    0.32
  -4  -3  -7    7.04    0.50
  -4  -3  -7    6.65    0.46
   4   3  -7    6.48    0.31
   4   3  -7    6.68    0.45
  -4   3   7    5.85    0.40
  -4  -3  -7    6.54    0.44
   4   3  -7    5.87    0.34
   4  -3   7    6.37    0.38
  -4  -3  -7    6.22    0.45
  -4   3  -7    6.52    0.47
   4  -3  -7    6.66    0.43
   4   3   7    5.86    0.45
   4  -3  -7    6.08    0.31
   4  -3  -7    6.52    0.33
  -4  -3   7    6.76    0.45
  -4   3  -7    6.31    0.41
   4  -3  -7    6.22    0.34
   4   3   7    6.15    0.47
  -4   3  -7    6.09    0.45
  -4   3  -7    6.39    0.43
   4  -3  -7    6.13    0.30
   4  -3  -7    6.44    0.46
   4   3  -9    0.24    0.10
   4   3  -9    0.26    0.12
  -4  -3  -9    0.22    0.15
  -4  -3  -9    0.21    0.16
   4   3  -9    0.20    0.11
   4   3  -9    0.17    0.14
   4   3  -9    0.27    0.12
   4  -3   9    0.10    0.14
  -4  -3  -9    0.26    0.17
   4   3  -9    0.19    0.11
   4  -3   9    0.04    0.13
  -4   3   9   -0.09    0.18
  -4  -3  -9    0.22    0.13
   4  -3  -9    0.19    0.08
  -4   3  -9    0.33    0.17
   4  -3  -9    0.49    0.20
   4  -3  -9    0.49    0.11
   4  -3  -9    0.12    0.11
  -4   3  -9    0.04    0.15
  -4   3  -9    0.43    0.16
  -4   3  -9    0.35    0.14
   4   3   9    0.48    0.17
   4   3   9    0.07    0.16
  -4  -3   9    0.23    0.17
   4  -3  -9    0.15    0.08
   4  -3  -9    0.27    0.16
  -4  -3 -11    0.32    0.19
   4  -3  11    0.24    0.20
  -4   3  11    0.27    0.18
   4   3 -11    0.64    0.22
  -4  -3 -11   -0.12    0.18
   4   3 -11    0.30    0.17
   4   3 -11    0.37    0.13
   4   3 -11    0.09    0.13
  -4  -3 -11   -0.20    0.24
   4  -3 -11    0.18    0.23
  -4   3 -11    0.35    0.18
   4  -3 -11    0.28    0.13
   4   3  11    0.16    0.19
  -4  -3  11   -0.01    0.21
  -4   3 -11    0.19    0.26
  -4   3 -11    0.05    0.19
   4  -3 -11   -0.16    0.15
   5   3   0   72.04    1.69
  -5  -3   0   68.16    1.70
   5   3   0   70.57    1.74
  -5  -3   0   72.61    1.73
  -5   3   0   73.07    1.60
   5  -3   0   72.65    1.72
   5   3   0   70.96    1.59
  -5  -3   0   70.62    1.68
   5  -3   0   71.43    1.71
  -5   3   0   72.30    1.71
   5   3   0   71.59    1.67
   5  -3   0   73.39    1.72
  -5   3   0   73.60    1.74
   5  -3   0   70.48    1.58
   5   3   0   72.52    1.74
  -5   3   0   73.58    1.66
   5   3   0   70.20    1.73
  -5  -3   0   73.32    1.57
   5  -3   0   70.58    1.68
  -5  -3   0   73.67    1.67
   5  -3   0   64.53    1.69
   5   3  -2  105.36    2.31
   5   3  -2  102.31    2.46
  -5  -3  -2  105.38    2.52
  -5   3   2  104.50    2.46
   5  -3   2   90.67    2.64
   5   3  -2  105.55    2.39
   5  -3   2  106.89    2.51
  -5   3   2  104.45    2.41
  -5  -3  -2  102.21    2.37
  -5  -3  -2  104.82    2.42
   5  -3   2  102.18    2.39
   5  -3   2  101.46    2.39
   5   3  -2  104.35    2.37
  -5  -3  -2  106.58    2.49
   5   3  -2  106.24    2.34
   5   3  -2  103.21    2.40
   5   3  -2  105.07    2.30
   5  -3   2  103.81    2.35
  -5   3   2  105.16    2.44
  -5  -3  -2  106.76    2.36
   5  -3   2  102.74    2.39
  -5   3  -2  101.72    2.40
   5   3   2   99.97    2.42
   5   3   2  104.24    2.36
  -5   3  -2  107.90    2.51
   5   3   2  104.28    2.52
   5   3   2  102.34    2.42
   5  -3  -2  101.97    2.43
  -5   3  -2  102.78    2.39
  -5  -3   2  103.48    2.33
   5  -3  -2  105.15    2.31
  -5   3  -2  105.41    2.39
   5  -3  -2  105.56    2.32
   5   3   2  103.86    2.38
  -5   3  -2  102.76    2.39
  -5  -3   2  101.57    2.37
  -5  -3   2  100.95    2.46
   5   3   2  102.85    2.51
  -5   3  -2  102.86    2.63
   5  -3  -2   95.94    2.37
   5  -3  -2  105.77    2.30
   5  -3  -2  106.40    2.42
   5   3   2  103.52    2.36
   5  -3  -2  106.51    2.37
   5   3  -4   95.55    2.25
   5   3  -4   95.02    2.26
   5   3  -4   94.34    2.26
  -5   3   4   94.83    2.33
   5  -3   4   94.78    2.15
   5  -3   4   96.85    2.37
   5  -3   4   91.41    2.27
  -5  -3  -4   92.20    2.41
   5  -3   4   91.71    2.48
  -5  -3  -4   92.91    2.43
   5   3  -4   95.18    2.29
   5  -3   4   93.53    2.34
   5   3  -4   94.11    2.30
  -5  -3  -4   94.73    2.30
  -5   3   4   96.62    2.25
   5   3  -4   91.50    2.30
   5  -3   4   93.02    2.34
  -5  -3  -4   92.95    2.39
   5  -3  -4   94.96    2.29
  -5   3  -4   95.08    2.42
  -5   3  -4   94.10    2.32
  -5   3  -4   90.13    2.29
  -5  -3   4   94.00    2.28
   5  -3  -4   93.38    2.28
  -5  -3   4   95.62    2.34
  -5   3  -4   97.15    2.29
   5   3   4   92.95    2.36
   5   3   4   93.57    2.31
   5  -3  -4   93.53    2.24
  -5   3  -4   92.86    2.41
   5   3   4   98.16    2.42
   5   3   4   92.90    2.38
   5  -3  -4   94.21    2.10
   5  -3  -4   91.96    2.30
   5   3   4   93.76    2.32
   5  -3  -4   94.31    2.28
   5  -3  -4   96.63    2.10
  -5   3  -4   92.17    2.17
   5  -3  -4   95.39    2.33
   5   3  -6   82.62    2.32
  -5  -3  -6   85.25    2.39
  -5   3   6   92.98    2.27
  -5  -3  -6   90.14    2.35
   5  -3   6   90.59    2.33
   5   3  -6   88.78    2.02
   5   3  -6   91.09    2.31
   5   3  -6   84.78    2.20
  -5  -3  -6   88.44    2.34
  -5  -3  -6   89.45    2.47
   5  -3   6   91.42    2.41
   5  -3   6   91.50    2.05
   5   3  -6   89.91    2.01
   5  -3  -6   87.43    2.28
  -5  -3   6   91.84    2.31
  -5   3  -6   86.42    2.25
   5  -3  -6   89.00    2.22
   5  -3  -6   84.23    2.20
   5   3   6   91.20    2.40
  -5  -3   6   91.52    2.33
   5  -3  -6   88.85    2.32
  -5   3  -6   91.15    2.42
   5  -3  -6   90.11    2.39
   5  -3  -6   89.70    2.07
  -5   3  -6   87.68    2.25
  -5   3  -6   85.30    2.39
   5  -3  -6   89.38    2.10
  -5   3  -6   88.68    2.30
   5   3   6   80.78    2.30
   5  -3   8   46.86    1.86
   5   3  -8   47.81    1.22
   5   3  -8   46.34    1.23
   5   3  -8   47.91    1.41
   5   3  -8   48.85    1.44
  -5  -3  -8   47.39    1.55
  -5  -3  -8   44.21    1.55
  -5  -3  -8   48.12    1.65
   5   3  -8   45.66    1.31
   5  -3   8   45.63    1.40
   5   3  -8   47.69    1.54
  -5  -3  -8   47.23    1.53
  -5   3   8   46.24    1.49
   5  -3  -8   48.27    1.51
  -5   3  -8   46.41    1.59
   5  -3  -8   43.68    1.26
   5  -3  -8   41.99    1.50
   5  -3  -8   47.05    1.30
   5   3   8   43.60    1.43
   5  -3  -8   48.25    1.30
  -5   3  -8   45.88    1.74
  -5   3  -8   46.69    1.46
   5  -3  -8   48.36    1.60
  -5   3  -8   45.57    1.58
   5   3   8   48.42    1.84
  -5  -3   8   46.32    1.51
  -5  -3 -10   18.10    0.97
   5  -3  10   15.49    0.91
   5   3 -10   15.83    0.86
   5   3 -10   15.50    0.66
  -5   3  10   16.91    0.86
   5   3 -10   15.69    0.59
   5   3 -10   16.40    0.60
  -5  -3 -10   15.65    0.84
   5   3 -10   15.07    0.76
  -5  -3 -10   16.38    0.88
   5  -3 -10   15.79    0.81
   5  -3 -10   15.36    0.89
   5   3  10   16.80    0.94
  -5   3 -10   15.86    0.79
  -5   3 -10   16.34    0.86
  -5  -3  10   17.08    0.88
  -5   3 -10   15.79    0.90
   5  -3 -10   15.26    0.59
   5  -3 -10   15.86    0.65
  -6  -3  -1   29.04    0.79
   6  -3   1   28.04    0.79
  -6  -3  -1   27.96    0.69
   6   3  -1   28.91    0.75
  -6  -3  -1   27.36    0.75
  -6   3   1   28.01    0.73
   6   3  -1   28.51    0.77
   6  -3   1   27.49    0.85
  -6   3   1   27.13    0.83
   6   3  -1   27.88    0.67
  -6   3   1   27.75    0.81
   6   3  -1   27.73    0.76
  -6  -3  -1   27.80    0.85
  -6   3   1   28.02    0.76
   6   3  -1   28.15    0.84
   6   3  -1   27.84    0.78
   6  -3   1   27.06    0.74
   6  -3   1   28.90    0.74
   6  -3   1   27.79    0.85
  -6   3   1   28.25    0.67
  -6   3   1   28.05    0.75
   6  -3   1   27.68    0.78
   6  -3  -1   28.54    0.77
   6   3   1   27.46    0.79
   6   3   1   27.72    0.71
  -6  -3   1   27.93    0.72
   6   3   1   27.64    0.76
  -6   3  -1   28.76    0.81
   6  -3  -1   32.63    0.80
   6  -3  -1   25.53    0.74
   6  -3  -1   28.35    0.83
   6  -3  -1   26.76    0.73
   6   3   1   27.80    0.79
  -6   3  -1   28.25    0.84
  -6   3  -1   28.46    0.72
  -6  -3   1   28.45    0.74
  -6   3  -1   28.15    0.74
  -6  -3   1   26.89    0.84
   6   3   1   27.90    0.80
  -6   3  -1   27.94    0.79
  -6   3  -1   27.34    0.85
  -6  -3   1   27.13    0.74
   6   3   1   28.40    0.86
  -6  -3   1   27.28    0.77
   6   3   1   27.94    0.86
   6  -3  -1   27.99    0.79
  -6  -3   1   27.83    0.69
  -6  -3  -3    8.01    0.44
   6   3  -3    7.82    0.31
   6  -3   3    7.33    0.43
  -6  -3  -3    7.35    0.34
   6   3  -3    7.92    0.33
   6   3  -3    7.23    0.33
   6  -3   3    7.76    0.30
   6   3  -3    7.74    0.38
   6  -3   3    7.69    0.37
   6   3  -3    7.35    0.34
   6  -3   3    7.58    0.35
  -6   3   3    7.50    0.35
  -6  -3  -3    7.25    0.33
  -6   3   3    7.75    0.37
   6  -3   3    7.63    0.36
   6  -3   3    7.52    0.41
  -6  -3  -3    7.27    0.40
   6   3   3    7.87    0.37
   6   3   3    7.06    0.40
   6  -3  -3    7.51    0.30
  -6  -3   3    8.07    0.40
   6  -3  -3    7.64    0.30
  -6  -3   3    8.09    0.35
  -6  -3   3    8.00    0.33
   6   3   3    7.80    0.42
   6  -3  -3    7.47    0.38
  -6   3  -3    7.37    0.34
  -6   3  -3    7.82    0.42
  -6   3  -3    8.17    0.42
   6  -3  -3    7.46    0.26
   6  -3  -3    7.38    0.26
   6   3   3    7.83    0.29
   6   3   3    8.02    0.35
   6   3   3    7.60    0.37
   6  -3  -3    7.88    0.38
  -6   3  -3    7.28    0.34
   6  -3  -3    7.34    0.33
  -6   3  -3    7.52    0.32
  -6   3  -3    7.26    0.33
   6   3   3    7.88    0.30
   6   3  -5    5.08    0.33
   6   3  -5    4.91    0.32
  -6  -3  -5    4.79    0.34
   6  -3   5    5.10    0.36
   6   3  -5    4.84    0.37
   6   3  -5    4.91    0.30
   6   3  -5    4.91    0.40
  -6  -3  -5    5.26    0.40
  -6   3   5    4.94    0.30
   6  -3   5    4.95    0.23
  -6   3   5    5.31    0.36
   6  -3   5    5.50    0.36
   6   3  -5    4.69    0.39
  -6  -3  -5    5.37    0.55
  -6  -3  -5    5.55    0.34
   6   3  -5    5.33    0.31
   6  -3   5    4.84    0.31
   6   3   5    5.22    0.37
   6  -3  -5    5.38    0.33
  -6   3  -5    5.44    0.40
  -6   3  -5    4.86    0.42
  -6   3  -5    5.60    0.25
  -6  -3   5    5.39    0.35
   6  -3  -5    5.05    0.33
   6   3   5    5.00    0.37
   6  -3  -5    5.34    0.20
   6  -3  -5    5.23    0.33
   6   3   5    5.37    0.35
  -6   3  -5    4.98    0.33
  -6   3  -5    4.84    0.34
  -6   3  -5    5.04    0.38
   6  -3  -5    5.17    0.34
   6  -3  -5    4.90    0.30
   6  -3  -5    4.69    0.31
   6   3  -7    8.22    0.47
   6   3  -7    8.48    0.46
  -6   3   7    8.25    0.48
   6  -3   7    8.40    0.50
  -6  -3  -7    8.19    0.51
   6  -3   7    8.18    0.55
   6   3  -7    8.21    0.50
  -6  -3  -7    8.05    0.50
   6   3  -7    7.46    0.44
  -6  -3  -7    9.00    0.60
  -6  -3  -7    7.72    0.53
  -6   3  -7    8.58    0.48
   6  -3  -7    7.69    0.34
   6  -3  -7    7.96    0.49
  -6  -3   7    8.20    0.50
  -6   3  -7    8.12    0.56
   6  -3  -7    8.21    0.31
   6  -3  -7    7.78    0.43
   6   3   7    8.03    0.55
   6  -3  -7    7.34    0.40
   6  -3  -7    8.34    0.54
  -6   3  -7    8.24    0.50
   6   3   7    8.39    0.51
  -6   3  -7    7.83    0.54
  -6  -3  -9    1.68    0.31
   6  -3   9    1.46    0.34
  -6  -3  -9    1.78    0.30
   6   3  -9    1.75    0.27
  -6  -3  -9    1.48    0.26
   6   3  -9    2.18    0.29
   6   3  -9    2.25    0.33
   6  -3   9    1.64    0.29
  -6  -3  -9    1.70    0.29
   6  -3  -9    2.23    0.20
  -6   3  -9    2.58    0.34
  -6   3  -9    1.92    0.31
  -6   3  -9    1.80    0.30
   6  -3  -9    1.64    0.27
   6  -3  -9    2.06    0.33
   6  -3  -9    2.22    0.21
   6  -3  -9    2.36    0.24
  -6   3  -9    2.57    0.38
  -6  -3   9    2.13    0.33
   6   3   9    2.32    0.36
   6   3   9    1.47    0.30
   6  -3  11    4.52    0.53
   6   3 -11    5.53    0.55
   6   3 -11    5.28    0.51
  -6  -3 -11    5.79    0.56
  -6  -3 -11    4.13    0.46
  -6   3  11    5.39    0.51
   6   3 -11    5.14    0.48
  -6  -3 -11    5.80    0.64
  -6   3 -11    5.65    0.51
  -6   3 -11    6.26    0.63
   6  -3 -11    4.56    0.57
   6  -3 -11    5.10    0.56
   6   3  11    5.51    0.58
  -6   3 -11    5.54    0.52
   7   3   0   15.17    0.40
  -7  -3   0   14.74    0.47
  -7  -3   0   15.38    0.41
   7  -3   0   15.07    0.55
  -7   3   0   14.84    0.46
  -7  -3   0   15.37    0.51
  -7   3   0   15.00    0.54
   7   3   0   14.71    0.55
   7   3   0   14.03    0.54
   7  -3   0   15.16    0.51
   7   3   0   15.16    0.50
   7  -3   0   14.95    0.55
   7   3   0   15.14    0.55
   7   3   0   15.51    0.56
  -7   3   0   15.45    0.56
  -7   3   0   14.59    0.52
  -7  -3   0   14.68    0.50
   7   3   0   14.75    0.47
   7  -3   0   14.78    0.42
   7  -3   0   14.68    0.45
   7  -3   0   15.13    0.55
  -7   3   0   15.31    0.41
   7  -3   2   44.09    1.19
   7  -3   2   44.43    1.19
   7  -3   2   44.32    1.20
   7   3  -2   46.08    1.14
   7   3  -2   47.48    1.29
  -7   3   2   45.75    1.25
  -7   3   2   45.84    1.06
  -7  -3  -2   48.33    1.35
  -7  -3  -2   46.86    1.24
  -7   3   2   44.45    1.07
   7   3  -2   45.82    1.26
   7  -3   2   45.71    1.33
   7   3  -2   46.57    1.15
  -7   3   2   45.94    1.19
   7   3  -2   47.00    1.18
  -7  -3  -2   47.58    1.15
   7   3  -2   47.30    1.16
   7  -3   2   46.63    1.33
   7  -3   2   43.92    1.21
  -7  -3  -2   47.27    1.19
   7  -3  -2   47.55    1.34
   7   3   2   43.62    1.22
  -7   3  -2   46.77    1.22
   7   3   2   45.97    1.33
   7  -3  -2   47.26    1.09
  -7   3  -2   47.39    1.31
   7   3   2   43.65    1.21
   7   3   2   44.15    1.31
   7  -3  -2   46.83    1.16
   7  -3  -2   45.22    1.28
   7  -3  -2   46.69    1.11
   7   3   2   43.02    1.15
  -7   3  -2   45.88    1.16
  -7  -3   2   44.77    1.18
   7  -3  -2   46.08    1.23
  -7  -3   2   45.26    1.13
  -7   3  -2   46.81    1.17
   7   3   2   44.44    1.19
  -7   3  -2   46.05    1.32
   7  -3  -2   46.26    1.17
  -7  -3   2   46.08    1.31
   7  -3  -2   47.28    1.30
  -7  -3   2   46.07    1.21
   7   3   2   44.85    1.19
  -7   3  -2   45.60    1.21
  -7  -3  -4   54.54    1.47
   7  -3   4   54.84    1.50
   7   3  -4   54.68    1.44
   7  -3   4   54.27    1.65
  -7  -3  -4   53.06    1.47
   7   3  -4   54.73    1.41
   7   3  -4   54.98    1.45
   7   3  -4   55.10    1.46
   7   3  -4   53.38    1.47
  -7  -3  -4   53.58    1.52
   7  -3   4   57.60    1.38
   7  -3   4   56.41    1.54
  -7  -3  -4   54.32    1.61
   7  -3   4   55.87    1.62
  -7  -3  -4   57.58    1.67
  -7   3   4   57.93    1.52
  -7   3   4   53.97    1.56
   7  -3   4   56.22    1.53
   7   3   4   55.18    1.51
  -7   3  -4   54.25    1.62
   7   3   4   57.50    1.31
   7  -3  -4   55.19    1.30
  -7   3  -4   56.85    1.63
   7   3   4   49.58    1.87
   7  -3  -4   55.74    1.30
   7  -3  -4   55.53    1.53
   7  -3  -4   56.37    1.54
  -7  -3   4   56.47    1.48
   7   3   4   54.60    1.49
   7  -3  -4   56.31    1.43
  -7   3  -4   54.70    1.50
   7   3   4   54.50    1.55
   7  -3  -4   56.15    1.52
   7   3   4   55.21    1.34
   7  -3  -4   51.85    1.57
   7   3   4   56.35    1.63
  -7   3  -4   53.89    1.40
   7  -3  -4   55.62    1.41
  -7   3  -4   55.27    1.48
  -7  -3   4   57.29    1.58
   7   3  -6   39.40    1.20
   7  -3   6   36.19    1.25
   7   3  -6   38.39    1.22
   7  -3   6   37.48    0.97
   7  -3   6   39.14    1.29
  -7  -3  -6   41.00    1.40
  -7  -3  -6   36.88    1.31
   7   3  -6   38.78    1.25
  -7   3   6   38.89    1.16
   7   3  -6   35.92    1.32
  -7   3   6   38.40    1.26
  -7  -3  -6   37.81    1.21
  -7  -3  -6   38.45    1.23
   7   3  -6   37.51    1.18
   7   3  -6   39.18    1.17
  -7   3  -6   37.12    1.01
   7  -3  -6   37.54    1.17
   7  -3  -6   35.76    1.14
   7   3   6   37.42    1.29
  -7   3  -6   38.48    1.20
  -7   3  -6   38.20    1.34
   7   3   6   38.27    1.31
  -7   3  -6   37.68    1.20
   7  -3  -6   36.21    1.34
   7  -3  -6   38.73    1.23
  -7   3  -6   36.44    1.33
  -7  -3  -8   10.60    0.75
   7   3  -8   10.24    0.55
   7  -3   8   10.40    0.60
  -7  -3  -8   10.49    0.70
   7  -3   8   11.00    0.67
  -7  -3  -8    9.70    0.78
   7   3  -8   10.71    0.58
  -7   3   8    9.79    0.56
   7   3  -8   10.47    0.62
   7   3  -8   10.55    0.60
   7  -3  -8   10.23    0.60
   7  -3  -8    9.82    0.75
  -7   3  -8   11.11    0.69
   7   3   8   10.35    0.68
   7   3   8    8.80    0.58
  -7   3  -8    9.62    0.67
  -7   3  -8   10.18    0.58
  -7   3  -8    9.84    0.60
   7  -3  -8    9.87    0.51
   7   3 -10   18.89    0.86
  -7  -3 -10   18.67    0.94
  -7  -3 -10   19.09    0.96
   7   3 -10   17.68    0.78
  -7  -3 -10   19.17    1.07
   7   3 -10   18.38    0.94
  -7   3  10   19.12    0.90
   7  -3  10   19.71    1.05
   7   3 -10   19.23    0.93
   7   3  10   18.85    1.05
   7  -3 -10   17.73    0.69
   7  -3 -10   19.75    1.01
  -7   3 -10   18.56    1.01
  -7   3 -10   18.24    0.93
  -7   3 -10   18.44    0.89
   7  -3 -10   18.39    0.90
  -8  -3  -1  116.30    2.73
   8   3  -1  115.32    2.73
   8  -3   1  118.08    2.65
   8   3  -1  113.66    2.69
  -8  -3  -1  115.47    2.82
   8   3  -1  115.03    2.82
  -8   3   1  117.12    2.76
  -8  -3  -1  118.17    2.59
  -8   3   1  116.62    2.65
  -8  -3  -1  115.55    2.79
   8  -3   1  117.03    2.75
   8   3  -1  113.57    2.73
   8  -3   1  115.18    2.66
  -8  -3  -1  116.60    2.66
  -8   3   1  116.34    2.57
   8   3  -1  114.49    2.80
   8  -3   1  116.09    2.84
   8   3  -1  111.35    2.55
  -8   3   1  115.46    2.69
   8   3  -1  114.50    2.64
   8  -3   1  114.45    2.72
  -8   3   1  115.17    2.81
   8  -3   1  120.73    2.85
  -8   3   1  117.39    2.66
   8  -3  -1  112.62    2.79
  -8  -3   1  117.20    2.59
   8   3   1  115.13    2.83
  -8  -3   1  118.33    2.67
   8   3   1  118.22    2.77
   8  -3  -1  114.82    2.56
   8  -3  -1  116.92    2.73
  -8   3  -1  116.79    2.79
   8   3   1  116.79    2.68
   8  -3  -1  114.46    2.64
  -8   3  -1  114.38    2.73
   8  -3  -1  114.15    2.73
  -8   3  -1  116.42    2.77
   8   3   1  117.26    2.84
   8   3   1  117.91    2.61
  -8   3  -1  116.00    2.65
  -8   3  -1  115.00    2.82
   8   3   1  116.41    2.76
   8  -3  -1  111.61    2.72
  -8  -3   1  114.66    2.72
  -8  -3   1  117.19    2.67
   8   3   1  114.82    2.72
  -8   3  -1  115.60    2.60
  -8  -3   1  114.59    2.64
  -8  -3  -3   16.42    0.72
  -8  -3  -3   16.53    0.69
   8   3  -3   16.89    0.58
  -8   3   3   17.08    0.65
   8   3  -3   17.21    0.57
   8  -3   3   16.80    0.62
   8   3  -3   15.67    0.77
   8   3  -3   16.23    0.58
  -8  -3  -3   18.81    0.73
   8  -3   3   18.15    0.62
   8  -3   3   14.63    0.83
  -8   3   3   17.34    0.61
  -8  -3  -3   15.66    0.67
   8  -3   3   17.03    0.56
   8   3  -3   17.00    0.51
   8   3  -3   16.94    0.51
   8   3  -3   16.88    0.53
  -8  -3  -3   16.72    0.56
   8  -3   3   18.05    0.74
   8  -3   3   17.46    0.71
   8  -3  -3   17.01    0.57
  -8   3  -3   17.01    0.58
   8  -3  -3   15.70    0.72
  -8   3  -3   16.90    0.60
  -8   3  -3   17.05    0.71
  -8  -3   3   17.59    0.61
  -8   3  -3   16.57    0.58
   8  -3  -3   16.86    0.51
   8   3   3   17.36    0.64
  -8  -3   3   17.62    0.56
   8  -3  -3   16.89    0.53
   8   3   3   17.37    0.56
  -8   3  -3   17.14    0.62
   8   3   3   16.50    0.56
   8  -3  -3   17.12    0.52
   8   3   3   15.78    0.71
  -8   3  -3   16.73    0.72
   8   3   3   18.86    0.61
   8   3   3   17.25    0.72
   8  -3  -3   17.07    0.52
   8  -3  -3   16.99    0.70
   8  -3  -3   16.34    0.66
  -8  -3   3   18.17    0.71
   8   3  -5   29.10    0.90
   8  -3   5   29.94    0.83
   8  -3   5   29.59    1.09
   8   3  -5   29.36    0.97
  -8   3   5   30.12    1.01
   8   3  -5   27.68    0.99
   8  -3   5   29.75    1.04
  -8  -3  -5   29.73    0.96
  -8  -3  -5   30.79    1.15
   8   3  -5   28.01    0.91
  -8  -3  -5   28.78    1.09
   8   3  -5   28.94    1.04
   8   3  -5   30.10    0.94
  -8  -3  -5   29.94    1.01
   8   3  -5   26.97    1.14
   8  -3  -5   29.24    0.91
   8   3   5   28.93    1.09
  -8   3  -5   30.62    0.97
  -8   3  -5   28.80    0.96
   8   3   5   30.06    0.74
   8   3   5   29.09    0.77
  -8   3  -5   29.45    1.12
  -8   3  -5   29.74    1.10
   8  -3  -5   29.67    1.01
   8  -3  -5   29.92    0.90
  -8   3  -5   29.01    0.86
   8  -3  -5   29.45    1.00
   8  -3  -5   29.50    1.01
  -8  -3  -7   24.17    1.08
   8   3  -7   22.48    0.86
   8   3  -7   23.23    0.92
  -8   3   7   22.79    0.84
  -8  -3  -7   21.33    0.98
  -8  -3  -7   23.21    0.91
   8   3  -7   22.16    0.88
   8   3  -7   22.09    0.91
   8  -3   7   20.62    0.92
  -8  -3  -7   22.11    0.92
   8  -3   7   22.91    0.98
   8   3   7   23.06    0.97
  -8   3  -7   22.16    0.89
  -8   3  -7   22.37    1.02
   8   3   7   22.43    0.99
   8  -3  -7   23.03    0.87
   8  -3  -7   23.70    0.97
  -8   3  -7   22.57    0.88
   8  -3  -7   21.61    0.91
  -8   3  -7   22.36    1.02
  -8  -3  -9    0.72    0.21
  -8  -3  -9    0.86    0.22
   8   3  -9    1.44    0.28
   8   3  -9    1.18    0.22
  -8  -3  -9    0.31    0.20
   8   3  -9    0.76    0.23
   8   3  -9    1.19    0.24
  -8   3   9    1.07    0.28
   8  -3   9    0.56    0.23
  -8   3  -9    1.10    0.25
   8  -3  -9    0.62    0.23
  -8   3  -9    0.59    0.18
   8  -3  -9    0.69    0.20
  -8   3  -9    1.25    0.31
   8   3   9    0.84    0.25
   8  -3  -9    0.79    0.17
   8   3 -11   11.08    0.72
   8   3 -11   10.90    0.74
   8   3 -11   10.76    0.67
  -8  -3 -11   11.36    0.73
  -8  -3 -11   10.76    0.84
   8  -3 -11   10.62    0.81
  -8   3 -11   10.49    0.68
  -8   3 -11   10.88    0.83
   8  -3 -11   10.64    0.72
   8  -3 -11    9.14    0.90
   9   3   0    0.13    0.06
   9  -3   0    0.09    0.06
   9   3   0    0.33    0.09
   9  -3   0    0.04    0.07
  -9   3   0    0.13    0.09
   9  -3   0    0.09    0.05
  -9   3   0    0.07    0.06
  -9  -3   0    0.15    0.06
   9   3   0    0.09    0.07
  -9  -3   0    0.21    0.05
  -9   3   0    0.09    0.07
  -9  -3   0    0.18    0.07
  -9   3   0    0.34    0.08
   9   3   0    0.19    0.07
   9  -3   0    0.01    0.04
  -9  -3   0    0.10    0.05
   9   3   0    0.14    0.07
   9  -3   0    0.22    0.07
  -9   3   0    0.28    0.09
  -9  -3   0    0.29    0.10
   9  -3   0    0.18    0.08
   9   3   0    0.19    0.08
  -9  -3  -2  191.68    4.38
   9  -3   2  187.95    4.30
   9   3  -2  187.49    4.47
  -9  -3  -2  191.37    4.51
  -9  -3  -2  195.85    4.22
   9  -3   2  188.24    4.50
   9   3  -2  190.93    4.50
   9   3  -2  187.04    4.31
  -9   3   2  194.92    4.33
   9  -3   2  189.33    4.40
  -9   3   2  188.74    4.21
  -9   3   2  193.99    4.19
   9   3  -2  191.74    4.32
   9  -3   2  193.01    4.53
   9  -3   2  190.68    4.31
  -9  -3  -2  186.96    4.46
   9   3  -2  189.33    4.33
   9   3  -2  189.99    4.19
   9   3  -2  188.92    4.27
   9  -3   2  193.78    4.35
  -9   3   2  192.54    4.42
  -9  -3  -2  183.22    4.28
  -9  -3   2  187.23    4.28
  -9  -3   2  193.94    4.14
  -9   3  -2  189.12    4.51
   9   3   2  187.91    4.37
  -9  -3   2  190.22    4.13
   9  -3  -2  174.43    4.44
   9  -3  -2  191.52    4.22
  -9   3  -2  196.13    4.29
  -9   3  -2  189.83    4.38
  -9   3  -2  191.10    4.26
   9  -3  -2  188.94    4.25
   9  -3  -2  189.34    4.45
   9   3   2  185.69    4.38
   9   3   2  192.91    4.53
   9   3   2  193.86    4.37
   9  -3  -2  193.36    4.17
   9   3   2  191.12    4.36
   9  -3  -2  192.10    4.50
   9  -3  -2  188.11    4.51
  -9   3  -2  189.80    4.40
   9  -3  -2  194.56    4.32
  -9  -3   2  189.89    4.22
   9   3   2  191.66    4.28
  -9   3  -2  190.88    4.49
   9   3   2  192.48    4.54
  -9  -3   2  195.13    4.36
   9  -3   4   19.41    0.62
   9   3  -4   17.65    0.65
  -9   3   4   18.98    0.74
   9   3  -4   18.33    0.61
  -9   3   4   17.11    0.82
   9  -3   4   18.78    0.80
   9  -3   4   18.58    0.73
   9   3  -4   18.67    0.65
   9   3  -4   19.31    0.53
   9  -3   4   18.16    0.82
   9   3  -4   17.66    0.79
  -9  -3  -4   17.68    0.66
  -9  -3  -4   17.82    0.71
   9   3  -4   18.39    0.53
   9  -3   4   19.32    0.77
  -9  -3  -4   19.46    0.85
   9   3  -4   18.43    0.77
  -9   3  -4   17.85    0.66
   9  -3  -4   18.55    0.55
  -9  -3   4   18.46    0.65
   9  -3  -4   18.55    0.64
   9   3   4   19.03    0.74
  -9   3  -4   17.94    0.65
   9  -3  -4   19.31    0.60
  -9  -3   4   19.12    0.73
   9   3   4   18.30    0.68
   9  -3  -4   18.32    0.75
  -9   3  -4   17.55    0.80
  -9   3  -4   17.45    0.68
   9  -3  -4   19.15    0.76
   9   3   4   18.33    0.58
   9  -3  -4   18.53    0.56
   9   3   4   18.81    0.81
  -9   3  -4   18.13    0.65
   9   3   4   18.44    0.81
   9   3   4   18.62    0.61
   9  -3  -4   18.55    0.62
  -9   3  -4   19.38    0.82
  -9  -3  -6    4.02    0.32
  -9   3   6    3.73    0.34
   9   3  -6    3.76    0.32
   9   3  -6    3.58    0.31
  -9  -3  -6    3.77    0.42
   9   3  -6    3.75    0.35
   9  -3   6    3.59    0.36
   9  -3   6    4.05    0.49
  -9  -3  -6    2.94    0.36
  -9  -3  -6    3.83    0.35
   9  -3   6    3.18    0.21
   9   3  -6    3.48    0.30
   9   3   6    4.34    0.38
  -9   3  -6    3.50    0.24
   9  -3  -6    3.39    0.27
  -9   3  -6    3.51    0.39
   9  -3  -6    3.89    0.30
   9  -3  -6    3.61    0.33
  -9   3  -6    3.75    0.39
  -9   3  -6    3.72    0.32
   9   3   6    3.20    0.37
   9  -3  -6    3.71    0.34
  -9   3  -6    3.87    0.33
  -9  -3  -8   16.39    0.95
   9   3  -8   16.42    0.80
   9   3  -8   16.09    0.74
  -9  -3  -8   14.41    0.86
   9   3  -8   16.07    0.78
  -9  -3  -8   16.16    0.78
   9   3  -8   16.33    0.77
  -9  -3  -8   17.19    0.83
   9  -3   8   15.20    0.84
   9  -3  -8   15.59    0.84
  -9   3  -8   16.72    0.79
   9  -3  -8   16.76    0.73
  -9   3  -8   17.14    0.93
   9  -3  -8   16.37    0.73
  -9   3  -8   15.81    0.82
   9  -3  -8   15.47    0.82
  -9   3  -8   14.85    0.88
   9   3   8   16.14    0.88
   9   3 -10    3.38    0.43
  -9  -3 -10    2.74    0.45
  -9  -3 -10    2.84    0.43
   9   3 -10    2.43    0.47
  -9  -3 -10    3.53    0.60
   9  -3  10    3.53    0.52
   9   3 -10    3.41    0.39
   9   3 -10    3.53    0.38
   9  -3 -10    3.28    0.39
  -9   3 -10    3.61    0.47
   9  -3 -10    2.91    0.36
   9   3  10    4.12    0.55
   9  -3 -10    3.02    0.43
  -9   3 -10    3.24    0.39
  -9   3 -10    3.18    0.51
   9  -3 -10    3.52    0.35
  10  -3   1   11.62    0.49
  10  -3   1   12.69    0.58
  10   3  -1   11.42    0.50
  10   3  -1   11.41    0.36
 -10  -3  -1   12.11    0.44
  10   3  -1   11.84    0.52
  10  -3   1   12.14    0.58
 -10  -3  -1   10.28    0.57
 -10  -3  -1   11.70    0.52
 -10   3   1   11.46    0.44
  10  -3   1   11.48    0.43
  10   3  -1   11.51    0.43
 -10   3   1   11.26    0.46
 -10   3   1   11.67    0.37
 -10  -3  -1   12.13    0.55
 -10   3   1   12.02    0.44
  10   3  -1   11.59    0.58
  10  -3   1   12.12    0.44
  10  -3   1   12.43    0.53
 -10  -3  -1   11.91    0.38
 -10   3  -1   11.36    0.53
 -10  -3   1   11.39    0.43
 -10   3  -1   10.92    0.69
  10   3   1   12.79    0.47
  10  -3  -1   11.56    0.55
  10   3   1   11.58    0.56
 -10  -3   1   11.71    0.44
  10  -3  -1   11.74    0.49
 -10   3  -1   10.80    0.75
 -10   3  -1   12.33    0.41
  10   3   1   12.61    0.54
  10  -3  -1   11.20    0.69
  10  -3  -1   12.08    0.37
 -10   3  -1   11.80    0.55
 -10   3  -1   12.32    0.44
  10   3   1   11.90    0.53
  10  -3  -1   12.14    0.52
 -10  -3   1   10.71    0.52
  10   3   1   11.74    0.50
  10  -3  -1   11.06    0.41
  10   3   1   12.15    0.58
  10   3   1   11.72    0.40
 -10  -3   1   12.13    0.50
  10  -3  -1   12.08    0.52
 -10  -3   1   11.86    0.39
  10  -3   3   47.75    1.54
  10   3  -3   49.28    1.29
  10  -3   3   48.75    1.36
  10   3  -3   48.99    1.22
  10  -3   3   48.54    1.33
 -10   3   3   50.15    1.36
 -10  -3  -3   47.03    1.31
 -10  -3  -3   50.68    1.56
 -10   3   3   48.26    1.42
 -10  -3  -3   48.23    1.27
  10   3  -3   47.81    1.32
  10   3  -3   47.59    1.33
  10   3  -3   47.72    1.49
 -10  -3  -3   50.24    1.41
  10   3  -3   49.45    1.28
  10  -3   3   51.50    1.39
  10  -3   3   49.60    1.53
  10   3  -3   48.70    1.28
 -10  -3  -3   46.76    1.69
  10  -3  -3   48.54    1.28
 -10   3  -3   47.86    1.43
  10  -3  -3   49.29    1.47
  10   3   3   48.39    1.32
 -10   3  -3   46.90    1.44
 -10   3  -3   49.34    1.51
  10   3   3   49.29    1.55
 -10   3  -3   48.62    1.38
 -10  -3   3   46.49    1.54
  10  -3  -3   46.45    1.39
 -10  -3   3   50.04    1.28
  10   3   3   49.67    1.33
 -10   3  -3   46.95    1.72
 -10   3  -3   49.84    1.40
  10  -3  -3   48.71    1.28
  10   3   3   48.99    1.35
  10   3   3   49.50    1.41
  10  -3  -3   48.61    1.20
  10   3   3   48.34    1.53
  10  -3  -3   48.95    1.24
  10  -3   5    8.72    0.51
  10   3  -5    8.38    0.45
 -10   3   5    8.72    0.51
  10  -3   5    9.40    0.57
  10  -3   5    9.09    0.39
 -10  -3  -5    8.91    0.45
 -10  -3  -5    8.05    0.49
 -10   3   5    9.16    0.49
  10   3  -5    8.78    0.44
  10   3  -5    8.21    0.40
  10   3  -5    8.29    0.53
 -10  -3  -5    8.23    0.59
 -10  -3  -5    7.38    0.54
  10   3   5    8.99    0.35
  10  -3  -5    8.75    0.32
  10   3   5    9.42    0.54
 -10  -3   5    9.61    0.50
 -10   3  -5    9.01    0.59
  10   3   5    8.47    0.57
  10  -3  -5    8.94    0.40
  10  -3  -5    8.46    0.33
  10  -3  -5    9.01    0.52
  10   3   5    8.15    0.37
 -10   3  -5    8.74    0.49
 -10   3  -5    8.49    0.42
 -10   3  -5    8.99    0.46
 -10   3  -5    8.22    0.55
  10  -3  -5    8.42    0.42
  10  -3   7    5.56    0.30
  10   3  -7    4.91    0.43
  10   3  -7    5.03    0.38
  10   3  -7    4.97    0.40
  10  -3   7    5.62    0.49
 -10  -3  -7    5.25    0.40
  10  -3   7    5.26    0.26
 -10  -3  -7    4.46    0.48
  10   3  -7    4.68    0.38
  10  -3   7    5.16    0.49
 -10  -3  -7    5.34    0.53
 -10  -3  -7    4.27    0.59
 -10   3  -7    4.97    0.45
 -10   3  -7    4.76    0.49
 -10   3  -7    5.50    0.42
  10  -3  -7    4.68    0.41
  10   3   7    5.02    0.49
  10  -3  -7    5.53    0.45
  10   3   7    5.09    0.52
  10  -3  -7    5.49    0.42
 -10   3  -7    5.34    0.51
  10  -3  -7    4.96    0.36
  10  -3   9    0.20    0.21
  10   3  -9   -0.04    0.27
 -10  -3  -9   -0.04    0.14
  10   3  -9    0.19    0.15
 -10  -3  -9    0.04    0.19
 -10  -3  -9   -0.08    0.12
  10   3  -9    0.14    0.15
  10   3  -9    0.11    0.16
  10  -3  -9    0.01    0.13
 -10   3  -9    0.35    0.17
 -10   3  -9    0.27    0.21
  10  -3  -9   -0.06    0.14
  10  -3  -9    0.42    0.15
 -10   3  -9    0.22    0.17
  10  -3  -9    0.12    0.14
  10   3   9    0.38    0.20
  11   3   0   19.39    0.76
 -11  -3   0   20.25    0.72
  11  -3   0   19.27    0.75
  11  -3   0   19.09    0.61
  11  -3   0   19.15    0.77
  11   3   0   19.80    0.78
  11   3   0   19.82    0.64
 -11   3   0   18.91    0.56
  11  -3   0   19.96    0.77
 -11  -3   0   19.77    0.56
 -11   3   0   19.47    0.70
 -11  -3   0   18.91    0.62
  11   3   0   18.09    0.68
  11  -3   0   17.88    0.69
 -11  -3   0   19.17    0.71
  11   3   0   19.13    0.76
  11   3   0   19.64    0.77
 -11   3   0   20.16    0.63
  11  -3   0   19.52    0.77
 -11   3   0   19.32    0.72
  11   3   0   18.91    0.55
  11  -3   0   19.50    0.58
  11  -3   2   95.53    2.31
 -11  -3  -2   96.29    2.21
  11   3  -2   97.14    2.28
 -11   3   2   96.76    2.46
 -11   3   2   94.73    2.20
  11  -3   2   94.66    2.31
  11  -3   2   95.94    2.54
 -11  -3  -2   94.24    2.48
 -11  -3  -2   93.39    2.75
  11   3  -2   94.98    2.38
 -11   3   2   95.79    2.33
  11   3  -2   95.54    2.38
  11   3  -2   97.18    2.55
  11   3  -2   93.19    2.19
 -11  -3  -2   94.96    2.39
 -11  -3  -2   92.11    2.28
  11  -3   2   92.82    2.54
  11   3  -2   91.85    2.35
 -11   3  -2   98.73    2.30
 -11  -3   2   94.73    2.15
  11   3   2   97.72    2.43
  11   3   2   98.13    2.58
  11  -3  -2   91.91    2.23
  11  -3  -2   96.20    2.35
 -11  -3   2   94.07    2.38
  11  -3  -2   94.70    2.48
 -11  -3   2   91.52    2.27
  11  -3  -2   95.04    2.19
  11   3   2   94.01    2.29
 -11   3  -2   94.69    2.42
 -11   3  -2   94.81    2.26
  11   3   2   97.22    2.59
 -11   3  -2   93.91    2.45
 -11   3  -2   96.15    2.52
  11  -3  -2   89.90    2.52
 -11   3  -2   93.03    2.53
  11  -3  -2   94.94    2.15
 -11  -3   2   95.07    2.22
  11  -3   4   60.27    1.67
  11  -3   4   61.47    1.55
  11   3  -4   58.35    1.54
 -11  -3  -4   59.06    1.85
 -11   3   4   60.26    1.64
  11   3  -4   56.86    1.77
 -11  -3  -4   59.11    1.69
  11   3  -4   59.43    1.47
  11   3  -4   56.81    1.58
 -11  -3  -4   59.23    1.54
  11  -3   4   56.86    1.83
 -11   3   4   60.97    1.72
 -11  -3  -4   54.98    1.77
  11   3  -4   55.45    1.47
  11   3  -4   58.59    1.47
  11  -3   4   59.31    1.81
  11   3   4   56.45    1.60
 -11   3  -4   60.19    1.58
 -11  -3   4   59.27    1.55
  11   3   4   60.18    1.86
 -11  -3   4   59.09    1.65
 -11   3  -4   57.59    1.65
  11   3   4   57.31    1.56
  11   3   4   58.88    1.70
  11  -3  -4   59.19    1.48
 -11   3  -4   56.52    1.64
  11  -3  -4   48.78    1.65
  11  -3  -4   56.87    1.73
  11  -3  -4   58.43    1.45
 -11   3  -4   56.03    1.81
  11   3   4   56.20    1.81
  11  -3  -4   59.29    1.50
 -11   3  -4   57.51    1.81
  11  -3  -4   56.81    1.50
  11   3   4   60.58    1.53
 -11  -3  -6    2.22    0.30
  11   3  -6    2.83    0.28
  11   3  -6    2.68    0.27
  11   3  -6    1.79    0.29
 -11  -3  -6    1.91    0.33
 -11  -3  -6    2.94    0.29
  11   3  -6    2.85    0.30
  11  -3   6    2.60    0.35
  11  -3   6    2.43    0.25
  11  -3   6    2.42    0.20
 -11   3   6    2.41    0.30
 -11  -3  -6    2.76    0.39
  11  -3  -6    2.53    0.23
  11   3   6    2.03    0.33
  11  -3  -6    2.37    0.26
 -11   3  -6    2.91    0.31
  11   3   6    2.43    0.32
 -11   3  -6    2.90    0.39
 -11   3  -6    2.67    0.28
  11  -3  -6    2.51    0.30
  11   3   6    2.05    0.18
  11  -3  -6    2.68    0.31
  11   3   6    2.24    0.16
  11  -3   8    8.97    0.66
 -11  -3  -8   10.25    0.60
  11   3  -8    9.74    0.69
  11   3  -8    8.72    0.84
  11   3  -8    9.54    0.70
 -11  -3  -8   10.93    0.66
 -11  -3  -8    9.89    0.77
  11   3  -8    9.42    0.91
  11  -3   8   10.22    0.70
  11  -3  -8    9.86    0.60
  11  -3  -8   11.58    0.56
 -11   3  -8   10.38    0.60
  11  -3  -8    9.98    0.66
  11  -3  -8    9.87    0.65
 -11   3  -8   10.78    0.76
  11   3   8    9.79    0.68
 -11   3  -8   10.25    0.63
  11   3   8    9.27    0.68
  11   3 -10    2.98    0.38
  11   3 -10    2.85    0.40
 -11  -3 -10    3.56    0.55
 -11  -3 -10    2.47    0.40
  11   3 -10    2.25    0.35
 -11  -3 -10    2.74    0.40
  11   3 -10    3.53    0.41
  11  -3  10    3.20    0.47
  11  -3 -10    2.43    0.38
  11  -3 -10    3.73    0.39
 -11   3 -10    3.58    0.55
 -11   3 -10    2.67    0.43
  11  -3 -10    3.78    0.38
  11  -3 -10    2.71    0.62
  11   3  10    2.61    0.46
 -11   3 -10    3.17    0.41
 -12   3   1   19.31    0.64
 -12  -3  -1   18.89    0.57
  12  -3   1   17.40    0.70
  12  -3   1   18.46    0.62
  12   3  -1   18.60    0.62
  12  -3   1   18.46    0.82
  12  -3   1   18.53    0.74
  12  -3   1   18.51    0.85
  12   3  -1   18.39    0.54
  12   3  -1   18.87    0.75
 -12  -3  -1   17.80    0.62
 -12   3   1   18.59    0.74
 -12   3   1   17.81    0.55
 -12   3   1   18.18    0.63
 -12  -3  -1   18.52    0.76
  12   3  -1   18.07    0.73
 -12  -3  -1   18.67    0.73
  12   3   1   18.43    0.59
  12  -3  -1   17.88    0.60
 -12  -3   1   18.43    0.62
 -12   3  -1   18.95    0.75
 -12  -3   1   18.31    0.64
 -12  -3   1   18.32    0.56
  12   3   1   16.40    0.94
  12   3   1   18.57    0.69
  12  -3  -1   19.39    0.75
  12   3   1   19.70    0.77
 -12   3  -1   18.79    0.73
 -12  -3   1   18.78    0.72
  12  -3  -1   18.61    0.74
  12  -3  -1   19.06    0.78
  12   3   1   17.80    0.74
 -12   3  -1   18.52    0.62
  12   3   1   18.24    0.79
 -12   3  -1   18.48    0.58
  12  -3  -1   18.13    0.55
  12   3  -3  127.81    2.97
  12   3  -3  124.57    3.10
  12   3  -3  133.00    3.12
  12   3  -3  132.15    3.12
 -12  -3  -3  135.17    3.09
  12  -3   3  137.29    3.47
  12  -3   3  135.51    3.23
  12   3  -3  132.18    3.37
 -12  -3  -3  133.71    3.45
  12  -3   3  127.78    3.46
 -12   3   3  132.99    3.15
  12   3  -3  123.99    3.10
 -12  -3  -3  129.64    3.28
 -12   3   3  131.74    3.27
  12  -3   3  138.65    3.22
 -12   3  -3  130.12    3.07
 -12   3  -3  129.10    3.35
 -12   3  -3  134.69    3.24
  12   3   3  130.19    3.18
  12  -3  -3  130.76    3.37
 -12  -3   3  131.84    3.27
  12   3   3  131.99    3.42
 -12  -3   3  132.68    3.10
  12   3   3  131.72    3.22
  12  -3  -3  134.20    3.16
  12   3   3  130.75    3.16
  12   3   3  134.97    3.45
  12  -3  -3  133.78    3.19
 -12   3  -3  133.49    3.09
  12  -3  -3  129.96    3.00
  12  -3  -3  131.98    3.06
  12   3   3  122.18    3.36
 -12   3  -3  126.47    3.22
  12  -3  -3  127.16    3.10
 -12  -3  -5    0.70    0.15
  12   3  -5    1.29    0.19
  12   3  -5    0.61    0.12
 -12   3   5    0.73    0.19
  12   3  -5    1.35    0.25
  12  -3   5    0.99    0.22
 -12   3   5    1.06    0.21
  12  -3   5    1.09    0.20
  12  -3   5    1.12    0.17
 -12  -3  -5    0.60    0.17
  12  -3   5    1.61    0.23
 -12  -3  -5    1.07    0.24
  12   3   5    0.87    0.19
 -12  -3   5    1.13    0.22
 -12   3  -5    1.42    0.21
 -12   3  -5    0.92    0.19
  12  -3  -5    0.84    0.19
 -12   3  -5    0.88    0.17
  12  -3  -5    0.70    0.12
  12   3   5    0.86    0.22
  12   3   5    0.90    0.14
  12  -3  -5    0.89    0.13
  12   3   5    0.71    0.14
  12  -3  -5    1.17    0.14
  12  -3   7   -0.05    0.16
  12   3  -7    0.22    0.12
 -12  -3  -7    0.28    0.18
 -12  -3  -7    0.10    0.14
  12   3  -7    0.07    0.11
  12   3  -7    0.10    0.10
  12  -3   7   -0.09    0.12
  12   3  -7    0.23    0.20
  12  -3   7    0.18    0.14
  12  -3   7    0.17    0.09
  12  -3  -7    0.33    0.12
  12  -3  -7    0.06    0.15
  12  -3  -7   -0.18    0.14
 -12   3  -7    0.15    0.15
  12   3   7   -0.03    0.15
 -12   3  -7    0.34    0.17
 -12   3  -7    0.26    0.15
  12   3   7    0.24    0.17
  12  -3  -7    0.07    0.12
 -12  -3  -9    0.17    0.16
 -12  -3  -9    0.28    0.19
 -12  -3  -9   -0.22    0.21
  12   3  -9    0.39    0.16
  12   3  -9    0.66    0.17
  12  -3   9   -0.15    0.17
  12   3  -9    0.35    0.19
  12   3  -9    0.13    0.18
  12  -3  -9    0.04    0.18
  12   3   9    0.13    0.34
 -12   3  -9    0.41    0.20
  12  -3  -9    0.00    0.14
  12  -3  -9    0.48    0.21
 -12   3  -9   -0.08    0.19
 -12   3  -9    0.47    0.18
  12  -3  -9    0.30    0.15
  13   3   0    0.05    0.10
 -13  -3   0    0.06    0.05
  13  -3   0    0.19    0.07
  13  -3   0    0.00    0.10
 -13   3   0    0.05    0.06
  13  -3   0    0.16    0.11
 -13  -3   0    0.03    0.07
 -13   3   0   -0.03    0.07
  13   3   0    0.05    0.09
 -13   3   0    0.03    0.05
 -13  -3   0    0.01    0.06
 -13   3   0    0.06    0.07
  13  -3   0   -0.01    0.05
 -13  -3   0    0.04    0.08
  13   3   0    0.22    0.12
  13   3   0   -0.01    0.07
  13   3   0    0.00    0.05
  13   3  -2    5.09    0.36
  13   3  -2    4.70    0.35
  13  -3   2    5.12    0.48
 -13   3   2    5.80    0.27
  13   3  -2    5.07    0.24
 -13  -3  -2    4.91    0.37
 -13   3   2    5.82    0.40
 -13  -3  -2    5.28    0.27
  13  -3   2    5.15    0.33
  13  -3   2    5.52    0.38
  13   3  -2    5.10    0.36
  13  -3   2    5.36    0.33
 -13  -3  -2    5.30    0.41
  13  -3   2    5.23    0.44
  13   3  -2    5.34    0.43
 -13   3   2    5.73    0.36
 -13   3  -2    5.61    0.39
  13   3   2    5.14    0.45
 -13  -3   2    5.45    0.26
 -13  -3   2    4.64    0.30
 -13   3  -2    4.69    0.33
  13   3   2    5.65    0.31
  13  -3  -2    5.46    0.43
 -13  -3   2    5.29    0.38
  13   3   2    5.39    0.45
  13  -3  -2    5.74    0.37
  13  -3  -2    4.80    0.38
  13  -3  -2    4.96    0.26
 -13   3  -2    5.24    0.31
  13  -3  -2    5.63    0.30
  13   3   2    5.90    0.36
  13   3   2    5.30    0.37
  13  -3  -2    5.20    0.25
 -13  -3   2    5.25    0.28
 -13   3  -2    4.67    0.48
 -13   3   4   17.52    0.79
  13   3  -4   16.70    0.84
 -13  -3  -4   17.44    0.64
  13  -3   4   16.81    0.86
  13   3  -4   17.15    0.63
  13  -3   4   18.74    0.69
 -13   3   4   17.58    0.72
  13   3  -4   18.11    0.65
  13   3  -4   17.17    0.64
 -13  -3  -4   16.93    0.76
  13  -3   4   17.46    0.74
  13   3  -4   16.65    0.58
 -13  -3  -4   16.57    0.86
  13   3   4   18.14    0.91
  13  -3  -4   17.66    0.83
 -13  -3   4   17.04    0.65
  13  -3  -4   16.79    0.56
 -13   3  -4   17.17    0.66
 -13  -3   4   17.61    0.76
  13   3   4   17.67    0.67
  13  -3  -4   18.16    0.64
  13  -3  -4   17.06    0.65
  13   3   4   17.11    0.69
  13  -3  -4   16.48    0.60
  13   3   4   17.60    0.78
 -13   3  -4   16.75    0.85
  13   3   4   16.06    1.05
 -13   3   6   31.86    1.17
 -13  -3  -6   32.99    1.09
  13   3  -6   32.19    1.06
  13   3  -6   32.21    1.11
 -13  -3  -6   33.77    1.24
  13  -3   6   33.01    1.00
 -13  -3  -6   33.25    1.41
  13  -3   6   32.35    1.33
 -13   3   6   30.52    1.36
  13   3  -6   32.95    1.50
  13  -3   6   31.19    1.06
  13  -3   6   32.59    1.24
  13   3   6   33.71    1.38
 -13  -3   6   33.21    1.20
 -13   3  -6   32.79    1.21
 -13   3  -6   32.69    1.36
 -13   3  -6   33.18    1.12
  13  -3  -6   32.77    0.99
  13   3   6   31.96    0.92
  13   3   6   33.19    1.34
  13   3   6   31.23    0.96
  13  -3  -6   32.73    1.26
  13   3  -8   13.77    0.73
  13   3  -8   12.40    0.65
  13  -3   8   12.56    0.79
 -13  -3  -8   12.41    0.67
  13   3  -8   13.17    0.79
  13   3  -8   13.49    0.72
 -13  -3  -8   13.02    0.76
 -13  -3  -8   12.91    1.10
 -13   3  -8   14.30    0.73
  13  -3  -8   12.60    0.75
 -13   3  -8   13.28    0.74
  13  -3  -8   13.65    0.76
  13   3   8   12.80    0.82
  13  -3  -8   12.37    0.59
  13  -3  -8   13.60    0.75
  13   3 -10    3.42    0.46
  13   3 -10    2.74    0.40
 -13  -3 -10    3.93    0.74
  13   3 -10    2.51    0.56
  13   3 -10    2.60    0.49
  13  -3 -10    3.26    0.44
 -13   3 -10    2.29    0.55
 -13   3 -10    3.06    0.68
  13  -3 -10    3.15    0.47
  13  -3 -10    2.32    0.36
  13  -3 -10    2.70    0.42
 -14   3   1    4.74    0.25
  14  -3   1    4.89    0.38
 -14   3   1    5.63    0.33
  14   3  -1    4.77    0.24
  14   3  -1    5.36    0.40
  14   3  -1    5.21    0.43
  14  -3   1    5.28    0.47
  14   3  -1    5.19    0.40
 -14  -3  -1    5.09    0.38
 -14   3   1    4.95    0.31
  14  -3   1    5.31    0.31
 -14   3   1    5.68    0.41
  14   3  -1    4.55    0.30
  14  -3   1    4.80    0.42
  14  -3   1    4.97    0.30
 -14  -3  -1    5.15    0.26
 -14   3  -1    5.85    0.32
  14   3   1    4.95    0.28
 -14  -3   1    5.46    0.31
  14   3   1    5.60    0.45
  14   3   1    5.37    0.41
  14   3   1    4.91    0.46
 -14  -3   1    5.33    0.38
  14  -3  -1    4.88    0.41
 -14  -3   1    5.09    0.32
  14  -3  -1    5.33    0.26
 -14  -3   1    5.07    0.26
  14  -3  -1    4.20    0.27
  14  -3  -1    4.88    0.39
 -14   3  -1    4.92    0.37
  14   3   1    5.46    0.35
 -14   3  -1    5.04    0.38
 -14   3  -1    5.03    0.27
  14  -3  -1    5.13    0.39
  14   3  -3   20.79    0.89
  14   3  -3   21.83    0.82
  14  -3   3   22.39    1.00
 -14  -3  -3   21.83    0.71
  14   3  -3   22.32    0.82
  14   3  -3   22.46    0.74
 -14   3   3   22.66    0.81
  14  -3   3   22.19    0.84
  14   3  -3   22.45    0.99
  14  -3   3   22.07    0.83
  14   3  -3   20.57    0.65
 -14  -3  -3   21.14    0.97
  14  -3   3   22.11    1.22
 -14   3   3   22.11    0.92
 -14  -3  -3   22.47    0.90
  14   3   3   21.64    0.86
 -14  -3   3   21.92    0.88
  14  -3  -3   21.89    0.65
  14  -3  -3   21.42    0.95
  14  -3  -3   22.06    0.83
  14  -3  -3   22.05    0.81
  14   3   3   22.01    0.84
  14   3   3   23.19    1.04
 -14  -3   3   21.29    0.72
 -14   3  -3   22.07    0.77
 -14   3  -3   21.56    0.96
  14   3   3   20.32    0.77
 -14   3  -3   22.88    0.90
  14   3   3   21.68    0.99
  14  -3  -3   21.48    0.69
 -14   3   5    0.45    0.14
 -14  -3  -5    0.51    0.20
  14   3  -5    0.71    0.12
  14   3  -5    1.17    0.34
 -14   3   5    0.41    0.16
 -14  -3  -5    1.20    0.19
  14   3  -5    0.71    0.15
  14  -3   5    0.78    0.19
  14  -3   5    0.72    0.14
 -14  -3  -5    0.71    0.22
  14   3  -5    0.72    0.12
  14  -3   5    0.93    0.25
 -14  -3   5    0.87    0.20
  14   3   5    0.50    0.15
  14  -3  -5    0.53    0.19
 -14   3  -5    0.55    0.22
 -14   3  -5    0.42    0.14
  14  -3  -5    0.73    0.13
  14   3   5    0.77    0.19
  14  -3  -5    0.79    0.14
  14  -3  -5    0.69    0.18
  14   3   5    0.69    0.22
 -14   3  -5    0.57    0.26
  14  -3  -5    0.46    0.19
  14   3   5    0.71    0.14
  14   3  -7    2.26    0.31
  14  -3   7    1.97    0.34
 -14  -3  -7    2.43    0.44
  14   3  -7    2.86    0.30
  14  -3   7    2.88    0.47
  14   3  -7    1.99    0.32
 -14  -3  -7    2.38    0.30
  14   3  -7    2.41    0.38
 -14  -3  -7    2.71    0.37
  14  -3   7    2.29    0.23
  14  -3  -7    2.41    0.25
 -14   3  -7    2.52    0.32
  14   3   7    2.13    0.35
 -14   3  -7    2.78    0.44
 -14   3  -7    2.84    0.35
  14  -3  -7    1.96    0.32
  14  -3  -7    2.47    0.36
  14   3   7    1.89    0.37
 -14  -3  -9    1.33    0.35
  14   3  -9    0.64    0.24
 -14  -3  -9    0.56    0.34
  14  -3   9    1.03    0.29
  14   3  -9    1.11    0.24
  14   3  -9    0.42    0.20
  14   3  -9    0.78    0.23
 -14  -3  -9    0.89    0.26
  14  -3  -9    0.43    0.24
 -14   3  -9    0.71    0.23
  14  -3  -9    0.99    0.25
 -14   3  -9    0.59    0.23
  14  -3  -9    0.26    0.25
  14  -3  -9    1.15    0.20
  14   3   9    0.84    0.24
 -14   3  -9    1.05    0.27
  15  -3   0    2.83    0.22
  15   3   0    2.30    0.23
 -15   3   0    2.58    0.27
 -15  -3   0    2.43    0.19
  15   3   0    2.76    0.31
  15  -3   0    2.74    0.32
  15   3   0    2.99    0.33
 -15   3   0    2.68    0.30
 -15  -3   0    2.56    0.30
  15  -3   0    2.65    0.32
 -15   3   0    2.72    0.24
 -15  -3   0    2.37    0.27
  15   3   0    2.46    0.32
  15   3   0    2.21    0.18
 -15   3   0    2.43    0.18
 -15  -3  -2    0.64    0.15
  15   3  -2    0.74    0.20
  15   3  -2    0.69    0.16
  15   3  -2    1.07    0.15
 -15  -3  -2    0.92    0.19
  15  -3   2    0.73    0.18
 -15   3   2    0.70    0.11
  15  -3   2    0.58    0.13
 -15  -3  -2    0.83    0.13
  15   3  -2    0.49    0.13
  15  -3   2    0.56    0.16
 -15   3   2    0.69    0.17
 -15   3   2    0.70    0.14
  15  -3   2    0.43    0.18
  15  -3  -2    0.71    0.16
  15  -3  -2    0.57    0.10
  15   3   2    0.50    0.16
 -15   3  -2    0.81    0.20
  15  -3  -2    0.80    0.18
 -15  -3   2    0.66    0.11
 -15   3  -2    0.66    0.13
  15   3   2    0.77    0.19
 -15   3  -2    0.94    0.15
 -15  -3   2    0.62    0.11
  15  -3  -2    0.61    0.17
  15  -3  -2    0.93    0.13
  15   3   2    0.81    0.14
  15   3   2    0.63    0.17
 -15   3  -2    0.72    0.17
 -15  -3   2    1.12    0.22
  15   3   2    0.73    0.16
  15  -3   4    6.55    0.54
  15   3  -4    4.07    0.62
 -15   3   4    5.27    0.39
  15   3  -4    4.80    0.28
  15   3  -4    5.66    0.37
  15   3  -4    5.31    0.33
  15  -3   4    5.41    0.40
 -15  -3  -4    5.54    0.49
 -15  -3  -4    5.28    0.33
  15   3  -4    5.70    0.36
 -15  -3  -4    5.12    0.48
 -15   3   4    5.45    0.45
  15  -3   4    5.41    0.38
  15  -3  -4    3.76    0.56
  15  -3  -4    4.94    0.27
 -15  -3   4    5.36    0.34
 -15   3  -4    5.24    0.36
  15  -3  -4    5.37    0.36
  15  -3  -4    5.54    0.38
  15   3   4    5.37    0.43
 -15   3  -4    5.16    0.65
  15   3   4    5.73    0.54
 -15  -3   4    5.39    0.44
  15   3   4    5.94    0.39
  15  -3  -4    5.42    0.31
 -15   3  -4    5.24    0.48
 -15  -3  -6    3.53    0.34
 -15   3   6    4.17    0.44
 -15  -3  -6    4.89    0.53
  15   3  -6    4.12    0.33
  15   3  -6    5.13    0.50
 -15   3   6    4.06    0.40
 -15  -3  -6    3.67    0.41
  15  -3   6    4.21    0.32
  15  -3   6    4.89    0.45
  15  -3   6    4.26    0.57
  15   3  -6    3.85    0.35
  15   3   6    4.04    0.29
  15  -3  -6    3.81    0.27
  15  -3  -6    4.25    0.46
 -15   3  -6    3.54    0.41
 -15   3  -6    3.92    0.36
  15  -3  -6    3.73    0.27
  15   3   6    4.55    0.46
  15  -3  -6    4.32    0.26
 -15  -3   6    4.01    0.41
  15   3   6    3.53    0.76
 -15   3  -6    3.96    0.50
 -15  -3  -8    8.54    0.77
  15   3  -8    7.64    0.62
 -15  -3  -8    7.64    0.53
 -15  -3  -8    8.87    0.67
  15  -3   8    7.82    0.63
  15   3  -8    7.91    0.50
  15   3  -8    8.49    0.58
  15   3  -8    7.99    0.57
  15   3   8    7.34    1.03
 -15   3  -8    8.15    0.73
 -15   3  -8    7.55    0.70
 -15   3  -8    8.13    0.56
  15  -3  -8    7.39    0.56
  15  -3  -8    7.72    0.59
  15  -3  -8    8.03    0.62
  15  -3  -8    7.56    0.44
  16   3  -1   20.98    0.91
 -16  -3  -1   19.37    0.64
  16   3  -1   18.24    0.91
  16   3  -1   19.89    0.71
  16  -3   1   18.27    0.93
 -16   3   1   18.60    0.62
 -16   3   1   18.47    0.70
  16  -3   1   20.03    0.72
 -16   3   1   19.25    0.71
  16  -3   1   19.06    0.92
  16  -3   1   19.85    0.87
 -16  -3  -1   18.70    0.84
  16   3  -1   17.98    0.59
  16   3  -1   18.17    0.85
 -16   3   1   19.23    0.87
 -16  -3  -1   19.15    0.85
 -16  -3   1   19.24    0.72
  16   3   1   18.72    0.93
  16   3   1   17.60    0.89
  16   3   1   19.19    0.75
  16  -3  -1   19.76    0.91
 -16  -3   1   19.55    0.85
 -16  -3   1   18.97    0.64
  16  -3  -1   20.25    0.88
 -16   3  -1   17.46    1.13
  16  -3  -1   18.68    0.88
 -16   3  -1   17.78    0.63
 -16   3  -1   19.82    0.71
 -16   3  -1   19.73    0.86
  16  -3  -1   18.90    0.64
  16   3   1   19.88    0.89
  16   3  -3   15.40    0.72
 -16   3   3   16.31    0.69
 -16  -3  -3   15.59    0.59
 -16  -3  -3   16.18    0.79
 -16  -3  -3   14.97    0.83
  16  -3   3   16.14    0.90
  16   3  -3   17.37    0.90
  16  -3   3   15.90    0.87
 -16   3   3   18.65    1.07
  16  -3   3   16.50    0.74
  16   3  -3   15.42    0.71
  16  -3   3   16.68    0.71
  16   3  -3   15.01    0.53
  16   3  -3   15.33    0.61
  16  -3  -3   16.68    0.73
  16   3   3   16.82    0.75
 -16   3  -3   16.62    0.82
  16  -3  -3   15.27    0.73
  16  -3  -3   15.61    0.85
  16   3   3   16.45    0.75
 -16  -3   3   16.46    0.61
  16   3   3   14.91    0.87
  16  -3  -3   15.21    0.56
 -16  -3   3   16.62    0.79
 -16   3  -3   15.88    0.65
 -16   3  -3   16.21    0.84
  16  -3  -3   15.67    0.53
  16   3   3   16.43    0.91
 -16  -3  -5    9.72    0.74
  16   3  -5   10.18    0.47
  16  -3   5    9.94    0.62
 -16  -3  -5   10.26    0.66
  16   3  -5   10.70    0.53
  16   3  -5   10.36    0.51
  16  -3   5   10.23    0.54
 -16   3   5   11.74    0.62
  16   3  -5    9.08    0.70
 -16  -3  -5   10.10    0.51
 -16   3   5   10.57    0.67
  16   3  -5   10.86    0.50
  16  -3   5   11.05    0.75
  16  -3  -5   10.69    0.49
 -16   3  -5   11.95    0.84
  16   3   5   11.39    0.69
 -16  -3   5   10.98    0.66
  16   3   5   10.29    0.52
  16  -3  -5   11.61    0.73
 -16   3  -5   10.56    0.65
  16  -3  -5   10.37    0.43
  16  -3  -5    9.89    0.50
  16   3   5   10.29    0.76
  16   3  -7    0.10    0.16
  16   3  -7    0.12    0.21
 -16  -3  -7   -0.13    0.13
  16  -3   7    0.18    0.12
  16   3  -7    0.27    0.17
  16  -3   7    0.16    0.17
 -16  -3  -7    0.11    0.17
 -16  -3  -7    0.22    0.22
  16   3  -7    0.00    0.12
  16  -3   7    0.25    0.25
 -16   3  -7    0.18    0.15
  16   3   7    0.17    0.19
  16  -3  -7   -0.13    0.13
  16   3   7   -0.30    0.27
  16  -3  -7   -0.03    0.10
 -16   3  -7    0.06    0.15
 -16   3  -7    0.39    0.24
  16  -3  -7    0.06    0.13
 -17   3   0   19.96    0.69
 -17  -3   0   21.46    0.69
  17  -3   0   21.27    1.00
  17   3   0   21.80    0.80
 -17  -3   0   21.50    0.99
 -17   3   0   22.28    0.78
 -17   3   0   21.44    1.01
 -17   3   0   21.19    0.85
  17   3   0   21.03    0.97
 -17  -3   0   20.86    0.85
  17   3   0   23.83    1.02
  17  -3   0   23.14    1.01
  17  -3   0   19.92    0.85
  17  -3   0   21.75    1.17
  17   3   0   21.34    1.00
  17  -3   2   14.15    0.73
 -17   3   2   13.83    0.76
 -17   3   2   14.08    0.62
  17   3  -2   13.28    0.92
 -17  -3  -2   14.09    0.53
  17  -3   2   13.54    0.81
  17   3  -2   14.10    0.72
  17   3  -2   14.10    0.81
  17  -3   2   12.86    0.80
  17   3  -2   13.86    0.58
 -17  -3  -2   12.49    0.72
  17  -3   2   14.04    0.63
 -17  -3  -2   13.16    0.72
  17  -3  -2   13.96    0.78
  17  -3  -2   13.23    0.49
 -17  -3   2   14.22    0.53
  17   3   2   14.19    0.67
  17  -3  -2   13.26    0.84
 -17   3  -2   14.48    0.60
  17  -3  -2   12.82    0.50
  17   3   2   12.96    0.79
 -17  -3   2   12.95    0.76
  17   3   2   13.18    0.72
 -17   3  -2   14.53    0.75
 -17   3  -2   14.32    0.75
  17   3   2   13.55    0.84
  17  -3  -2   14.04    0.73
  17  -3   4    6.43    0.59
  17   3  -4    6.56    0.37
 -17   3   4    5.99    0.43
  17   3  -4    6.24    0.42
  17   3  -4    6.56    0.58
  17  -3   4    6.45    0.45
 -17   3   4    5.39    0.49
  17   3  -4    6.73    0.43
 -17  -3  -4    6.30    0.38
 -17  -3  -4    6.73    0.59
  17  -3   4    5.94    0.46
 -17  -3  -4    5.54    0.49
 -17  -3   4    5.90    0.37
  17  -3  -4    6.60    0.55
  17   3   4    5.13    0.56
 -17   3  -4    6.12    0.51
  17   3   4    5.66    0.43
  17  -3  -4    6.35    0.43
  17   3   4    6.15    0.60
  17  -3  -4    6.03    0.44
  17  -3  -4    6.13    0.31
 -17   3  -4    6.28    0.41
 -17  -3   4    5.70    0.48
 -17   3  -4    6.03    0.59
  17   3  -6   13.98    0.62
 -17   3   6   14.25    0.74
  17   3  -6   14.50    0.53
 -17  -3  -6   15.41    0.98
 -17   3   6   12.67    0.80
  17   3  -6   15.66    0.90
  17   3  -6   14.21    0.68
  17  -3   6   13.93    0.79
  17  -3   6   14.15    0.64
 -17  -3  -6   14.66    0.66
 -17  -3  -6   14.01    0.82
  17  -3   6   15.40    0.95
  17   3  -6   13.97    0.52
 -17   3  -6   14.49    0.69
  17  -3  -6   14.81    0.86
  17  -3  -6   13.72    0.54
  17  -3  -6   14.31    0.55
  17   3   6   15.96    1.02
  17   3   6   13.81    0.60
 -17  -3   6   14.56    0.80
 -17   3  -6   14.04    0.79
  17   3   6   13.41    0.80
  17  -3  -6   14.67    0.60
 -17   3  -6   16.22    0.98
  17   3  -8    0.26    0.22
 -17  -3  -8    0.41    0.28
  17  -3   8    0.56    0.24
  17   3  -8    0.41    0.17
  17   3  -8    0.01    0.35
 -17  -3  -8   -0.10    0.19
  17   3  -8    0.49    0.21
  17  -3  -8    0.18    0.21
  17  -3  -8   -0.05    0.20
 -17   3  -8   -0.33    0.21
 -17   3  -8    0.27    0.18
 -17   3  -8    0.49    0.34
  17   3   8    0.21    0.20
  17  -3  -8    0.14    0.22
 -18   3   1   23.84    1.17
  18   3  -1   25.92    0.80
 -18   3   1   27.64    0.93
  18  -3   1   25.20    0.90
  18   3  -1   26.74    1.14
 -18  -3  -1   27.10    1.07
  18  -3   1   27.52    1.12
 -18  -3  -1   26.94    1.11
  18   3  -1   27.31    1.19
  18   3  -1   27.16    0.92
 -18  -3  -1   27.95    0.84
  18  -3   1   26.70    1.20
 -18   3   1   25.81    0.94
  18  -3   1   26.34    1.21
  18   3  -1   26.24    1.11
 -18   3   1   24.47    1.09
 -18  -3   1   26.73    1.11
  18   3   1   27.93    1.16
  18   3   1   26.95    0.97
 -18   3  -1   26.74    1.06
 -18   3  -1   26.81    1.11
  18   3   1   26.48    1.21
  18  -3  -1   27.17    1.15
 -18  -3   1   25.39    0.91
  18  -3  -1   27.18    1.15
  18   3   1   25.92    1.18
 -18   3  -1   27.44    0.92
  18  -3  -1   26.93    0.85
  18  -3  -1   26.93    1.16
 -18  -3   1   26.30    0.83
  18   3   1   25.18    0.84
  18   3  -3    1.23    0.22
  18   3  -3    0.93    0.17
 -18  -3  -3    1.08    0.23
  18  -3   3    0.61    0.20
 -18   3   3    0.58    0.17
 -18   3   3    0.83    0.23
 -18  -3  -3    1.03    0.24
  18   3  -3    1.15    0.23
  18   3  -3    0.60    0.23
 -18  -3  -3    1.00    0.15
  18  -3   3    1.22    0.22
  18  -3   3    1.18    0.29
  18  -3  -3    0.81    0.20
  18  -3  -3    0.85    0.21
  18  -3  -3    0.92    0.13
 -18  -3   3    0.66    0.21
 -18  -3   3    0.62    0.14
  18  -3  -3    0.48    0.22
  18   3   3    0.74    0.20
 -18   3  -3    1.15    0.20
 -18   3  -3    1.05    0.25
 -18   3  -3    0.81    0.21
  18   3   3    0.62    0.20
  18   3   3    0.40    0.26
 -18  -3  -5    3.84    0.32
  18  -3   5    4.16    0.43
  18   3  -5    4.13    0.33
  18   3  -5    3.32    0.32
  18   3  -5    3.61    0.31
  18  -3   5    4.35    0.48
  18  -3   5    3.68    0.55
 -18  -3  -5    4.43    0.45
  18   3  -5    5.33    0.53
 -18   3   5    4.03    0.38
 -18  -3  -5    3.79    0.54
  18   3  -5    3.65    0.32
 -18   3   5    3.45    0.44
 -18  -3   5    3.81    0.43
 -18   3  -5    4.10    0.67
  18   3   5    3.95    0.43
  18  -3  -5    4.16    0.45
  18  -3  -5    3.81    0.26
  18   3   5    3.88    0.35
 -18   3  -5    3.95    0.35
  18  -3  -5    3.88    0.36
  18  -3  -5    3.43    0.31
 -18   3  -5    4.18    0.45
  18   3   5    3.59    0.57
  18  -3   7    0.66    0.28
  18   3  -7    0.67    0.28
 -18  -3  -7    0.65    0.19
 -18  -3  -7    0.83    0.34
  18  -3   7    0.40    0.20
 -18  -3  -7    0.71    0.24
  18   3  -7    0.32    0.16
  18   3  -7    0.72    0.24
  18   3  -7    0.28    0.20
  18  -3  -7    0.57    0.20
 -18   3  -7    0.74    0.33
 -18   3  -7    0.42    0.23
  18   3   7    0.20    0.23
  18  -3  -7    0.82    0.21
 -18   3  -7    0.44    0.19
  19   3   0    4.17    0.44
 -19   3   0    2.78    0.38
 -19  -3   0    2.92    0.24
  19  -3   0    2.85    0.41
 -19   3   0    3.24    0.29
  19   3   0    3.27    0.31
 -19   3   0    3.38    0.34
  19  -3   0    3.08    0.27
  19  -3   0    2.93    0.48
  19   3   0    2.58    0.40
  19  -3   0    3.59    0.42
  19   3   0    2.63    0.44
 -19  -3   0    3.50    0.39
  19   3  -2    5.75    0.54
  19   3  -2    4.70    0.46
  19   3  -2    5.03    0.35
 -19  -3  -2    5.51    0.33
  19   3  -2    4.67    0.48
 -19   3   2    4.79    0.37
  19  -3   2    5.78    0.40
 -19  -3  -2    5.18    0.49
 -19   3   2    5.68    0.51
  19  -3   2    5.16    0.47
  19  -3   2    6.11    0.79
  19  -3  -2    5.44    0.48
 -19   3  -2    4.74    0.48
  19   3   2    5.31    0.43
 -19   3  -2    5.46    0.37
  19   3   2    5.88    0.51
  19   3   2    5.18    0.75
  19  -3  -2    4.97    0.31
 -19   3  -2    5.53    0.49
  19  -3  -2    5.74    0.51
 -19  -3   2    5.12    0.48
  19  -3  -2    4.79    0.47
 -19  -3   2    5.23    0.39
 -19   3   4    0.12    0.15
  19  -3   4    0.51    0.18
  19   3  -4    0.59    0.14
  19   3  -4    0.01    0.17
 -19  -3  -4    0.25    0.16
 -19   3   4    0.44    0.21
 -19  -3  -4    0.03    0.24
 -19  -3  -4    0.42    0.13
  19  -3   4    0.38    0.17
  19   3  -4    0.52    0.20
  19   3  -4    0.61    0.18
  19   3   4    0.34    0.17
 -19   3  -4    0.08    0.24
 -19  -3   4    0.02    0.13
  19   3   4    0.38    0.20
  19  -3  -4    0.39    0.16
  19   3   4    0.05    0.19
  19  -3  -4    0.62    0.19
 -19   3  -4    0.50    0.15
  19  -3  -4    0.30    0.22
 -19  -3   4    0.56    0.19
 -19   3  -4    0.10    0.17
  19  -3   6    0.84    0.38
  19   3  -6    1.04    0.19
  19   3  -6    1.49    0.21
 -19   3   6    1.37    0.31
  19   3  -6    0.86    0.22
  19   3  -6    1.10    0.19
 -19   3   6    0.99    0.25
 -19  -3  -6    1.03    0.21
  19   3  -6    1.43    0.32
 -19  -3  -6    0.92    0.25
  19  -3   6    1.17    0.22
  19  -3   6    0.54    0.23
  19  -3  -6    1.27    0.30
  19  -3  -6    0.86    0.21
  19   3   6    1.17    0.36
  19   3   6    0.89    0.27
  19   3   6    0.67    0.20
 -19   3  -6    0.87    0.26
 -19  -3   6    0.64    0.25
 -19   3  -6    0.98    0.21
 -19   3  -6    0.76    0.42
 -20  -3  -1    8.74    0.63
 -20  -3  -1    9.38    0.44
  20   3  -1    9.54    0.69
  20  -3   1    8.48    0.49
  20   3  -1    9.10    0.50
  20  -3   1    9.42    0.73
 -20   3   1    9.48    0.67
 -20   3   1    8.65    0.51
  20   3  -1    9.44    0.70
  20  -3   1   10.38    0.68
 -20   3  -1    9.59    0.50
 -20  -3   1    8.90    0.43
 -20  -3   1    9.63    0.65
  20  -3  -1    9.88    0.68
  20  -3  -1    8.85    0.43
  20   3   1   10.31    0.69
 -20   3  -1    8.68    0.64
  20   3   1    9.07    0.73
  20   3   1    9.03    0.54
  20  -3  -1    9.46    0.67
 -20  -3  -3   18.28    0.69
  20   3  -3   19.01    1.03
 -20   3   3   19.10    0.98
 -20   3   3   18.35    0.79
  20   3  -3   18.94    0.88
  20   3  -3   17.38    0.71
  20  -3   3   17.17    1.02
  20  -3   3   18.87    0.90
  20   3  -3   17.96    1.14
 -20  -3  -3   19.60    0.98
  20  -3   3   18.22    0.81
  20  -3  -3   17.12    0.70
  20   3   3   18.24    0.88
  20  -3  -3   18.16    1.00
 -20   3  -3   18.61    0.95
  20   3   3   18.11    0.89
 -20   3  -3   18.41    0.76
 -20  -3   3   18.19    0.95
  20  -3  -3   19.72    0.90
 -20  -3   3   17.93    0.69
  20   3   3   18.77    1.09
  20   3  -5    5.39    0.61
  20   3  -5    6.44    0.60
 -20  -3  -5    7.35    0.59
  20   3  -5    5.73    0.56
  20  -3   5    7.61    0.54
 -20   3   5    7.41    0.52
  20  -3   5    7.13    0.54
  20   3  -5    6.82    0.45
  20  -3   5    6.61    0.74
 -20   3   5    7.55    0.64
 -20  -3  -5    6.97    0.44
 -20  -3   5    6.87    0.57
  20   3   5    7.03    0.50
  20   3   5    6.27    0.57
  20  -3  -5    7.26    0.56
 -20   3  -5    7.27    0.60
  20   3   5    5.60    0.72
  20  -3  -5    7.21    0.65
 -20   3  -5    6.61    0.46
  20  -3  -5    6.31    0.53
 -21  -3   0    1.10    0.17
  21  -3   0    1.22    0.27
  21  -3   0    1.21    0.28
 -21  -3   0    0.85    0.20
  21   3   0    1.24    0.29
  21  -3   0    1.05    0.18
 -21   3   0    0.97    0.19
  21   3   0    1.14    0.22
  21   3   0    1.26    0.32
 -21   3   0    0.95    0.24
 -21   3   2    3.95    0.48
  21   3  -2    4.12    0.47
 -21  -3  -2    4.49    0.52
 -21   3   2    3.91    0.38
  21  -3   2    5.37    0.50
  21  -3   2    4.62    0.56
  21   3  -2    3.50    0.58
  21  -3   2    3.59    0.36
 -21  -3  -2    4.29    0.31
  21   3  -2    4.10    0.34
  21   3   2    3.96    0.39
  21   3   2    3.70    0.47
 -21  -3   2    4.58    0.32
 -21  -3   2    4.87    0.51
  21  -3  -2    4.64    0.48
 -21   3  -2    4.57    0.36
 -21   3  -2    4.64    0.73
  21   3   2    4.59    0.58
  21  -3  -2    3.84    0.73
 -21   3   4    6.75    0.50
 -21  -3  -4    6.37    0.62
  21   3  -4    6.61    0.51
  21   3  -4    7.29    0.67
  21   3  -4    6.55    0.44
 -21  -3  -4    6.60    0.58
 -21   3   4    7.00    0.62
  21  -3   4    6.49    0.52
  21  -3   4    6.64    0.52
  21  -3   4    7.29    0.75
 -21   3  -4    7.90    0.63
  21  -3  -4    7.22    0.65
  21   3   4    6.90    0.55
  21   3   4    6.99    0.55
 -21   3  -4    6.33    0.46
  21   3   4    6.93    0.73
  21  -3  -4    7.14    0.52
  22   3  -1   -0.20    0.17
  22   3  -1   -0.27    0.23
  22   3  -1   -0.03    0.16
  22  -3   1    0.64    0.24
 -22   3   1   -0.17    0.14
  22  -3   1   -0.07    0.14
 -22  -3  -1    0.28    0.18
 -22   3   1   -0.35    0.18
  22  -3   1   -0.21    0.23
 -22  -3  -1   -0.02    0.16
 -22   3  -1    0.20    0.15
 -22   3  -1   -0.03    0.16
  22  -3  -1    0.17    0.19
 -22  -3   1    0.04    0.17
  22  -3  -1    0.53    0.21
  22   3   1   -0.11    0.18
  22   3   1    0.07    0.21
  22   3   1    0.10    0.16
 -22   3   3    1.33    0.30
  22   3  -3    1.17    0.37
  22  -3   3    1.48    0.36
 -22   3   3    1.06    0.24
  22  -3   3    1.33    0.24
  22  -3   3    1.28    0.36
  22   3  -3    1.69    0.30
 -22  -3  -3    1.38    0.30
 -22  -3  -3    0.93    0.22
  22   3   3    1.06    0.28
  22  -3  -3    0.78    0.22
 -22   3  -3    1.58    0.23
 -22   3  -3    1.00    0.28
  22   3   3    0.97    0.34
 -22  -3   3    1.36    0.30
  22  -3  -3    1.60    0.44
  22   3   3    0.91    0.25
  23   3   0    2.99    0.39
  23   3   0    2.91    0.49
  23  -3   0    3.87    0.53
  23   3   0    2.87    0.46
 -23   3   0    2.97    0.38
 -23  -3   0    3.11    0.45
  23  -3   0    3.33    0.46
  23  -3   2    5.65    0.56
  23   3  -2    6.35    0.58
 -23   3   2    4.59    0.50
  23  -3   2    5.67    0.81
  23   3   2    6.54    0.52
  23   3   2    5.06    0.57
 -23  -3   2    4.51    0.60
 -23   3  -2    6.46    0.45
  23  -3  -2    5.60    0.55
  23   3   2    4.88    0.86
   0  -4   0   75.17    1.62
   0  -4   0   72.01    1.63
   0   4   0   71.58    1.62
   0   4   0   73.30    1.60
   0  -4   0   73.88    1.62
   0   4   0   72.76    1.64
   0  -4   0   74.63    1.65
   0  -4   2  596.49   12.87
   0  -4  -2  595.24   12.81
   0   4   2  611.46   12.07
   0   4  -2  598.66   12.15
   0   4   2  487.85   12.14
   0  -4  -2  618.19   12.91
   0  -4  -2  596.22   12.90
   0   4   4   12.70    0.42
   0  -4   4   12.43    0.49
   0   4  -4   12.81    0.50
   0   4  -4   12.90    0.46
   0  -4   4   12.95    0.42
   0   4  -4   12.32    0.40
   0   4  -4   14.42    0.48
   0   4  -4   12.52    0.43
   0   4   4   13.07    0.45
   0  -4   4   12.91    0.51
   0  -4  -4   13.25    0.50
   0  -4   4   12.61    0.43
   0  -4  -4   12.74    0.51
   0  -4  -4   12.64    0.48
   0  -4   4   13.18    0.43
   0  -4   4   12.13    0.40
   0   4  -4   12.58    0.50
   0  -4  -4   12.13    0.46
   0   4   4   12.78    0.49
   0  -4  -4   11.99    0.47
   0   4   4   13.24    0.51
   0  -4  -6   50.43    1.43
   0  -4   6   49.89    1.48
   0  -4   6   51.14    1.30
   0   4  -6   50.28    1.39
   0  -4   6   49.10    1.20
   0  -4  -6   51.32    1.51
   0   4  -6   47.49    1.23
   0   4  -6   50.04    1.46
   0   4   6   50.73    1.48
   0   4   6   49.61    1.27
   0   4  -6   50.59    1.37
   0  -4  -6   49.81    1.44
   0  -4  -6   46.93    1.68
   0  -4   6   48.50    1.35
   0   4  -6   50.22    1.40
   0  -4   8    8.42    0.37
   0  -4  -8    8.36    0.52
   0   4  -8    8.07    0.48
   0   4  -8    8.74    0.54
   0  -4   8    8.33    0.55
   0  -4  -8    7.68    0.53
   0   4   8    8.57    0.55
   0   4  -8    7.47    0.32
   0  -4  -8    8.03    0.50
   0   4  -8    8.73    0.49
   0  -4  -8    7.51    0.45
   0   4  -8    8.41    0.47
   0  -4 -10    2.64    0.34
   0  -4 -10    2.92    0.41
   0   4 -10    2.72    0.33
   0  -4  10    2.76    0.41
   0   4 -10    2.66    0.37
   0   4 -10    2.86    0.35
   0   4 -10    3.00    0.39
   0  -4 -10    2.43    0.34
   0  -4 -10    3.20    0.40
   0   4  10    3.31    0.42
  -1  -4  -1   46.67    1.09
   1  -4   1   44.89    1.10
   1   4  -1   46.30    1.12
   1   4  -1   47.79    1.08
  -1  -4  -1   47.04    1.12
   1  -4   1   48.28    1.10
   1  -4   1   47.36    1.11
   1  -4   1   48.81    1.09
  -1   4   1   49.07    1.12
   1   4  -1   48.29    1.12
  -1   4   1   48.69    1.09
  -1  -4  -1   47.21    1.09
  -1  -4  -1   46.20    1.13
   1   4  -1   43.98    1.13
  -1   4   1   47.77    1.10
  -1   4   1   48.40    1.08
   1  -4   1   48.02    1.12
   1   4  -1   47.28    1.12
  -1  -4  -1   47.82    1.06
   1   4  -1   47.21    1.09
   1  -4   1   47.30    1.05
  -1  -4   1   47.17    1.11
   1  -4  -1   48.08    1.11
  -1   4  -1   47.42    1.06
  -1   4  -1   47.73    1.11
  -1   4  -1   47.25    1.10
   1   4   1   48.16    1.07
   1  -4  -1   48.39    1.11
   1   4   1   49.14    1.14
  -1   4  -1   47.27    1.10
   1   4   1   47.91    1.13
  -1   4  -1   47.17    1.13
   1  -4  -1   46.47    1.10
  -1  -4   1   48.01    1.08
  -1   4  -1   47.69    1.13
  -1  -4   1   47.48    1.07
   1  -4  -1   47.08    1.06
   1  -4  -1   47.09    1.09
   1  -4  -1   45.94    1.10
   1  -4  -1   44.01    1.09
   1   4   1   47.15    1.11
   1   4   1   47.42    1.11
  -1  -4   1   44.24    1.07
  -1  -4  -3  257.83    5.70
   1  -4   3  254.30    5.70
   1   4  -3  259.99    5.61
   1  -4   3  265.03    5.69
   1  -4   3  253.00    5.72
   1   4  -3  260.83    5.61
  -1   4   3  261.01    5.68
  -1  -4  -3  265.54    5.71
  -1  -4  -3  263.47    5.71
  -1  -4  -3  259.63    5.72
  -1  -4  -3  257.72    5.72
  -1   4   3  263.43    5.62
   1  -4   3  261.35    5.65
   1  -4   3  240.87    5.64
  -1   4   3  257.88    5.72
   1   4  -3  258.66    5.68
  -1   4   3  260.12    5.59
   1   4  -3  264.60    5.62
  -1  -4  -3  264.36    5.69
   1  -4   3  264.65    5.62
  -1   4   3  254.85    5.69
   1   4  -3  233.61    5.63
  -1  -4   3  263.22    5.66
   1  -4  -3  258.24    5.70
   1  -4  -3  256.21    5.64
  -1   4  -3  253.82    5.59
  -1   4  -3  254.14    5.68
   1   4   3  260.61    5.66
  -1   4  -3  257.33    5.71
  -1  -4   3  259.45    5.58
  -1   4  -3  257.87    5.62
   1  -4  -3  259.60    5.67
   1  -4  -3  259.82    5.59
   1   4   3  257.97    5.69
   1  -4  -3  257.97    5.70
   1   4   3  259.09    5.71
  -1   4  -3  254.54    5.69
   1   4   3  260.65    5.70
   1  -4  -3  260.75    5.64
   1  -4  -3  230.62    5.58
  -1  -4   3  258.81    5.61
  -1   4  -3  263.85    5.70
  -1  -4   3  258.04    5.69
  -1  -4   3  261.05    5.72
   1  -4   5    5.64    0.28
   1  -4   5    5.67    0.34
  -1   4   5    5.09    0.22
  -1  -4  -5    5.29    0.33
   1  -4   5    5.58    0.26
   1  -4   5    4.97    0.27
   1   4  -5    6.13    0.29
   1   4  -5    5.39    0.25
   1   4  -5    5.44    0.33
  -1   4   5    5.81    0.34
   1  -4   5    5.42    0.26
  -1  -4  -5    5.44    0.35
  -1  -4  -5    4.99    0.32
   1   4  -5    5.05    0.28
  -1   4   5    5.51    0.24
   1   4  -5    5.39    0.28
  -1  -4  -5    5.01    0.42
  -1  -4  -5    5.47    0.32
  -1  -4  -5    5.22    0.33
   1  -4  -5    5.61    0.33
  -1   4  -5    5.88    0.33
   1  -4  -5    5.12    0.21
   1  -4  -5    4.84    0.48
   1  -4  -5    5.44    0.32
  -1   4  -5    5.13    0.36
  -1  -4   5    5.96    0.29
  -1   4  -5    5.90    0.33
  -1   4  -5    4.94    0.32
  -1  -4   5    5.22    0.37
   1  -4  -5    4.97    0.32
   1   4   5    5.24    0.27
  -1  -4   5    5.40    0.28
   1  -4  -5    5.07    0.30
   1  -4  -5    5.32    0.21
  -1   4  -5    5.28    0.29
   1  -4  -5    5.23    0.30
  -1   4  -5    5.07    0.23
   1   4   5    5.48    0.35
   1   4   5    5.14    0.33
   1  -4   7    0.00    0.09
   1   4  -7    0.14    0.09
   1   4  -7    0.24    0.11
   1   4  -7    0.29    0.09
  -1  -4  -7    0.16    0.11
   1  -4   7    0.15    0.07
   1  -4   7    0.21    0.07
  -1  -4  -7    0.10    0.09
  -1   4   7    0.37    0.13
   1  -4   7    0.15    0.11
   1   4  -7    0.13    0.08
  -1  -4  -7    0.19    0.10
   1   4  -7    0.24    0.07
  -1  -4  -7    0.09    0.09
  -1   4  -7    0.25    0.12
   1   4   7    0.14    0.10
  -1   4  -7    0.37    0.11
   1   4   7    0.23    0.08
   1  -4  -7    0.16    0.10
  -1   4  -7    0.20    0.10
  -1  -4   7    0.08    0.09
  -1  -4   7    0.14    0.08
   1  -4  -7    0.29    0.09
   1  -4  -7    0.17    0.11
  -1   4  -7    0.14    0.11
   1  -4  -7    0.14    0.09
  -1  -4  -9    5.37    0.48
   1   4  -9    5.19    0.39
   1   4  -9    5.96    0.40
   1   4  -9    4.65    0.38
   1   4  -9    4.95    0.25
  -1  -4  -9    5.26    0.45
  -1  -4  -9    4.82    0.38
   1   4  -9    5.36    0.47
  -1   4   9    5.35    0.46
  -1  -4  -9    5.42    0.48
   1   4  -9    5.60    0.31
   1  -4   9    5.63    0.50
  -1   4  -9    5.02    0.42
  -1  -4   9    5.68    0.48
   1   4   9    5.92    0.49
   1  -4  -9    5.00    0.39
   1  -4  -9    5.21    0.54
  -1   4  -9    5.28    0.40
   1  -4  -9    5.62    0.50
   1  -4  -9    5.48    0.43
  -1   4  -9    5.23    0.43
  -1   4  -9    5.00    0.46
  -1  -4 -11    3.43    0.42
   1   4 -11    3.08    0.53
  -1  -4 -11    3.61    0.42
   1   4 -11    3.22    0.45
   1   4 -11    2.96    0.36
  -1   4  11    2.54    0.38
   1   4 -11    3.33    0.38
   1  -4  11    4.01    0.50
  -1  -4 -11    3.19    0.46
   1  -4 -11    3.17    0.46
  -1   4 -11    2.80    0.35
  -1   4 -11    3.02    0.44
  -1   4 -11    3.20    0.40
   1  -4 -11    3.29    0.40
  -1  -4  11    3.44    0.46
   1   4  11    2.54    0.55
   1  -4 -11    3.39    0.40
  -2  -4   0    0.65    0.06
  -2   4   0    0.64    0.06
  -2  -4   0    0.70    0.06
   2  -4   0    0.67    0.06
   2   4   0    0.88    0.07
  -2   4   0    0.66    0.04
   2  -4   0    0.84    0.06
   2  -4   0    0.75    0.07
  -2   4   0    0.67    0.06
   2   4   0    0.68    0.06
  -2  -4   0    0.70    0.07
  -2   4   0    0.64    0.07
  -2   4   0    0.88    0.07
  -2  -4   0    0.68    0.07
   2   4   0    0.69    0.07
   2  -4   0    0.65    0.06
  -2  -4   0    0.68    0.05
  -2  -4  -2   33.62    0.87
   2   4  -2   33.49    0.80
   2  -4   2   34.71    0.89
   2   4  -2   34.35    0.84
  -2  -4  -2   35.56    0.93
  -2   4   2   34.01    0.83
   2  -4   2   33.72    0.89
  -2   4   2   34.18    0.80
   2   4  -2   31.54    0.93
   2  -4   2   34.39    0.84
   2  -4   2   33.40    0.88
   2   4  -2   33.58    0.88
  -2   4   2   34.13    0.84
  -2  -4  -2   34.94    0.89
  -2  -4  -2   34.46    0.88
   2  -4   2   33.80    0.84
   2   4  -2   33.34    0.79
  -2   4   2   33.98    0.80
  -2  -4  -2   31.50    0.89
  -2  -4  -2   33.47    0.91
   2  -4   2   34.47    0.91
  -2   4  -2   33.44    0.90
  -2   4  -2   33.89    0.82
  -2   4  -2   34.11    0.82
   2   4   2   34.08    0.88
  -2   4  -2   33.52    0.86
   2  -4  -2   33.73    0.84
  -2  -4   2   34.09    0.89
   2  -4  -2   34.16    0.88
   2  -4  -2   34.03    0.83
   2  -4  -2   34.54    0.83
  -2   4  -2   33.61    0.90
   2  -4  -2   33.97    0.82
   2   4   2   33.25    0.91
   2   4   2   33.25    0.87
  -2  -4   2   33.69    0.89
  -2  -4   2   33.92    0.85
   2   4   2   33.03    0.89
  -2  -4   2   33.72    0.78
  -2   4  -2   30.35    0.89
   2   4  -4   66.57    1.57
   2  -4   4   67.03    1.65
   2   4  -4   64.70    1.60
   2   4  -4   64.84    1.67
   2   4  -4   64.85    1.68
  -2  -4  -4   65.11    1.68
   2   4  -4   67.11    1.60
  -2  -4  -4   65.59    1.70
  -2  -4  -4   67.69    1.74
   2  -4   4   68.12    1.57
  -2   4   4   68.69    1.68
  -2   4   4   67.59    1.51
   2   4  -4   66.66    1.56
   2  -4   4   63.73    1.70
   2  -4   4   63.90    1.61
  -2  -4  -4   66.47    1.70
  -2  -4  -4   66.66    1.72
  -2  -4  -4   67.57    1.72
   2   4  -4   67.30    1.61
   2  -4   4   66.90    1.69
   2   4  -4   64.66    1.70
  -2   4   4   67.12    1.73
  -2   4   4   66.71    1.49
   2  -4   4   67.16    1.73
  -2  -4   4   66.77    1.71
   2   4   4   67.52    1.70
  -2   4  -4   66.04    1.71
   2   4   4   62.94    1.67
  -2   4  -4   67.35    1.71
   2  -4  -4   66.05    1.69
   2  -4  -4   66.04    1.58
  -2  -4   4   66.90    1.65
   2  -4  -4   66.88    1.70
  -2   4  -4   66.01    1.71
   2  -4  -4   66.92    1.57
   2  -4  -4   66.87    1.66
   2  -4  -4   67.57    1.60
   2  -4  -4   66.85    1.59
   2  -4  -4   64.98    1.69
   2   4   4   64.52    1.65
   2   4   4   65.79    1.72
  -2   4  -4   68.45    1.70
  -2   4  -4   65.39    1.62
   2   4  -6    1.11    0.18
  -2  -4  -6    1.63    0.21
  -2  -4  -6    1.24    0.21
   2   4  -6    1.89    0.19
   2  -4   6    1.85    0.17
   2   4  -6    1.64    0.17
   2   4  -6    1.52    0.16
   2   4  -6    1.69    0.18
   2  -4   6    1.73    0.14
  -2   4   6    1.01    0.18
   2  -4   6    1.45    0.22
   2   4  -6    1.49    0.14
  -2  -4  -6    1.67    0.21
   2  -4  -6    1.24    0.21
   2  -4  -6    1.13    0.18
   2   4   6    0.99    0.17
  -2   4  -6    1.59    0.21
   2  -4  -6    1.10    0.15
   2  -4  -6    1.44    0.17
  -2   4  -6    1.76    0.22
   2   4   6    1.48    0.18
  -2   4  -6    1.90    0.20
  -2  -4   6    1.82    0.23
  -2   4  -6    1.73    0.21
  -2  -4   6    1.52    0.17
   2  -4  -6    1.35    0.12
   2  -4  -6    1.55    0.20
  -2   4  -6    1.55    0.12
   2  -4  -6    1.38    0.12
   2   4  -8    0.52    0.10
  -2  -4  -8    0.37    0.15
   2  -4   8    0.49    0.15
   2   4  -8    0.56    0.18
  -2  -4  -8    0.45    0.16
  -2  -4  -8    0.43    0.17
  -2   4   8    0.66    0.17
   2  -4   8    0.76    0.12
   2   4  -8    0.91    0.16
   2   4  -8    0.73    0.15
   2   4  -8    0.86    0.16
  -2  -4  -8    0.58    0.15
  -2   4  -8    0.62    0.15
   2   4   8    0.49    0.19
  -2   4  -8    0.59    0.16
   2  -4  -8    0.62    0.15
   2  -4  -8    0.62    0.14
  -2   4  -8    0.82    0.18
  -2   4  -8    0.84    0.22
   2  -4  -8    0.59    0.19
  -2  -4   8    0.46    0.16
   2  -4  -8    0.63    0.18
   2   4 -10    0.87    0.35
   2  -4  10    1.07    0.24
  -2  -4 -10    0.68    0.22
  -2  -4 -10    0.50    0.20
   2   4 -10    0.45    0.20
  -2  -4 -10    0.74    0.22
  -2  -4 -10    1.25    0.27
   2   4 -10    0.64    0.19
  -2   4  10    0.51    0.21
   2   4 -10    0.63    0.17
  -2   4 -10    0.75    0.23
  -2  -4  10    0.47    0.20
   2  -4 -10    0.80    0.20
  -2   4 -10    0.69    0.18
  -2   4 -10    0.82    0.21
  -2   4 -10    0.68    0.23
   2   4  10    1.11    0.28
   2  -4 -10    0.87    0.24
   2  -4 -10    1.13    0.25
   2  -4 -10    0.87    0.24
   3  -4   1   77.48    1.76
  -3  -4  -1   69.83    1.77
   3   4  -1   77.78    1.71
   3   4  -1   76.11    1.78
   3   4  -1   79.69    1.75
  -3  -4  -1   79.01    1.84
  -3   4   1   78.87    1.76
   3  -4   1   77.58    1.75
   3   4  -1   74.44    1.82
  -3  -4  -1   73.74    1.76
   3  -4   1   77.08    1.75
  -3   4   1   78.60    1.77
  -3   4   1   78.17    1.81
   3  -4   1   78.72    1.76
  -3  -4  -1   78.28    1.78
  -3   4   1   79.45    1.79
   3   4  -1   76.59    1.71
   3   4  -1   80.16    1.77
  -3   4   1   79.63    1.81
  -3  -4  -1   76.15    1.76
   3   4  -1   79.51    1.74
  -3  -4  -1   75.00    1.81
  -3  -4   1   80.05    1.72
   3   4   1   79.08    1.77
  -3  -4   1   76.46    1.81
   3  -4  -1   78.15    1.75
   3   4   1   78.29    1.85
   3   4   1   79.90    1.79
   3  -4  -1   78.03    1.79
  -3   4  -1   78.72    1.77
  -3   4  -1   77.95    1.76
   3   4   1   78.98    1.85
  -3   4  -1   78.39    1.78
  -3  -4   1   78.49    1.74
   3  -4  -1   76.93    1.76
   3  -4  -1   78.68    1.76
  -3   4  -1   78.97    1.84
  -3  -4   1   77.91    1.77
  -3   4  -1   76.97    1.79
   3  -4  -1   77.44    1.79
  -3   4  -1   74.84    1.84
   3   4   1   75.60    1.79
   3  -4   3    5.19    0.29
   3  -4   3    5.11    0.27
   3   4  -3    5.34    0.27
  -3   4   3    5.23    0.24
   3  -4   3    5.29    0.21
   3   4  -3    5.16    0.25
   3   4  -3    5.23    0.23
   3  -4   3    5.10    0.24
   3   4  -3    5.29    0.18
  -3   4   3    5.28    0.28
   3  -4   3    5.03    0.27
   3   4  -3    5.59    0.26
   3  -4   3    4.68    0.26
  -3  -4  -3    4.91    0.27
   3   4  -3    5.14    0.25
   3   4  -3    4.70    0.31
  -3  -4  -3    5.11    0.26
   3   4  -3    5.27    0.18
  -3  -4  -3    5.06    0.30
  -3   4  -3    4.92    0.27
   3  -4  -3    5.14    0.24
   3  -4  -3    5.61    0.27
   3   4   3    5.03    0.26
   3  -4  -3    4.61    0.21
  -3   4  -3    5.94    0.30
   3  -4  -3    5.20    0.26
   3  -4  -3    5.38    0.27
  -3  -4   3    5.28    0.27
  -3   4  -3    4.65    0.28
   3   4   3    5.04    0.28
  -3   4  -3    5.12    0.26
   3   4   3    5.45    0.30
  -3  -4   3    5.01    0.26
  -3   4  -3    5.18    0.21
   3   4   3    4.95    0.27
   3  -4  -3    5.45    0.24
  -3   4  -3    5.13    0.24
   3  -4  -3    5.22    0.20
  -3  -4  -5    1.41    0.25
   3   4  -5    1.94    0.17
   3   4  -5    1.81    0.19
  -3  -4  -5    1.93    0.28
   3   4  -5    1.48    0.22
  -3  -4  -5    1.93    0.21
   3   4  -5    1.98    0.15
   3   4  -5    2.07    0.18
  -3  -4  -5    1.60    0.19
   3  -4   5    1.68    0.17
  -3  -4  -5    2.09    0.22
  -3  -4  -5    1.83    0.22
  -3   4   5    1.86    0.23
   3  -4   5    1.50    0.13
   3   4  -5    1.95    0.21
   3   4  -5    2.01    0.17
   3  -4   5    1.76    0.18
   3  -4   5    1.89    0.21
   3  -4   5    1.78    0.22
  -3   4   5    1.90    0.19
   3  -4  -5    1.78    0.21
   3   4   5    2.09    0.21
  -3   4  -5    2.13    0.20
  -3   4  -5    1.90    0.22
  -3   4  -5    2.01    0.22
   3  -4  -5    2.16    0.16
  -3   4  -5    1.96    0.21
  -3  -4   5    1.82    0.19
   3  -4  -5    1.77    0.20
   3  -4  -5    1.83    0.19
   3   4   5    1.75    0.19
   3   4   5    1.99    0.22
   3  -4  -5    1.99    0.16
  -3   4  -5    1.96    0.13
   3  -4  -5    1.90    0.16
  -3   4  -5    1.81    0.20
   3  -4  -5    1.97    0.20
   3   4   5    1.80    0.20
   3  -4  -5    2.00    0.16
   3  -4   7    7.96    0.51
   3  -4   7    9.10    0.34
   3   4  -7    8.85    0.44
  -3   4   7    8.51    0.50
   3   4  -7    8.62    0.40
   3   4  -7    8.28    0.38
   3   4  -7    8.96    0.39
  -3  -4  -7    7.79    0.49
   3   4  -7    8.55    0.51
  -3  -4  -7    7.79    0.50
  -3  -4  -7    8.26    0.50
  -3  -4  -7    8.55    0.54
   3   4  -7    8.16    0.43
   3  -4   7    8.69    0.42
   3  -4  -7    8.04    0.48
   3   4   7    8.18    0.54
   3  -4  -7    7.87    0.52
  -3   4  -7    8.91    0.47
   3  -4  -7    8.57    0.43
  -3   4  -7    8.58    0.50
   3  -4  -7    8.65    0.35
   3  -4  -7    8.32    0.39
  -3   4  -7    8.02    0.30
  -3   4  -7    9.44    0.53
   3  -4  -7    8.47    0.34
   3   4   7    7.66    0.43
  -3  -4   7    8.92    0.52
  -3   4  -7    8.35    0.51
  -3  -4   7    8.71    0.44
   3   4  -9    4.83    0.38
  -3  -4  -9    4.95    0.47
   3   4  -9    4.50    0.32
  -3  -4  -9    4.30    0.41
  -3  -4  -9    4.37    0.46
  -3  -4  -9    4.72    0.43
   3   4  -9    4.70    0.34
   3   4  -9    5.47    0.45
  -3   4   9    4.24    0.61
   3   4  -9    4.18    0.26
   3  -4   9    4.83    0.47
  -3   4  -9    4.75    0.44
  -3  -4   9    4.64    0.44
   3  -4  -9    4.32    0.46
   3   4   9    4.72    0.48
  -3   4  -9    4.18    0.37
   3  -4  -9    4.84    0.37
   3  -4  -9    4.35    0.31
  -3   4  -9    4.19    0.43
   3  -4  -9    4.85    0.43
  -3   4  -9    3.64    0.61
  -3   4  11    1.92    0.33
  -3  -4 -11    1.70    0.40
   3   4 -11    1.89    0.30
   3   4 -11    1.73    0.32
   3  -4  11    2.18    0.41
   3   4 -11    2.02    0.29
  -3  -4 -11    1.33    0.28
  -3  -4 -11    1.61    0.32
   3   4 -11    1.98    0.26
  -3   4 -11    1.92    0.40
   3  -4 -11    1.67    0.29
  -3   4 -11    1.70    0.33
   3   4  11    2.01    0.36
   3  -4 -11    0.71    0.28
  -3  -4  11    1.12    0.28
  -3   4 -11    1.30    0.26
   3  -4 -11    1.67    0.25
   3  -4 -11    1.99    0.36
   4   4   0  205.89    4.53
   4  -4   0  185.73    4.44
  -4   4   0  207.05    4.48
   4   4   0  211.10    4.49
  -4  -4   0  210.15    4.39
  -4   4   0  206.76    4.39
  -4   4   0  187.73    4.62
  -4  -4   0  188.37    4.45
  -4   4   0  208.56    4.51
   4  -4   0  210.58    4.45
  -4  -4   0  200.84    4.41
  -4  -4   0  206.56    4.46
  -4   4   0  211.19    4.54
   4  -4   0  201.75    4.44
   4  -4   0  191.04    4.60
   4  -4   0  206.81    4.31
  -4   4   0  198.18    4.51
   4   4   0  206.99    4.48
   4   4   0  209.31    4.54
   4  -4   0  206.94    4.44
   4   4  -2   15.90    0.41
   4  -4   2   15.77    0.50
  -4   4   2   15.39    0.41
   4  -4   2   16.36    0.46
   4  -4   2   15.77    0.50
  -4   4   2   15.94    0.50
  -4   4   2   16.06    0.51
  -4  -4  -2   15.88    0.48
  -4  -4  -2   15.48    0.56
   4   4  -2   15.81    0.52
  -4  -4  -2   14.39    0.48
  -4   4   2   15.45    0.44
  -4  -4  -2   15.01    0.50
   4   4  -2   16.05    0.44
   4   4  -2   14.89    0.43
  -4   4   2   16.46    0.43
   4   4  -2   15.72    0.45
   4  -4   2   15.65    0.56
   4   4  -2   15.35    0.45
   4   4  -2   15.58    0.49
   4  -4   2   16.15    0.49
  -4  -4  -2   15.59    0.55
  -4  -4   2   15.94    0.54
  -4   4  -2   15.28    0.55
   4  -4  -2   16.04    0.43
  -4   4  -2   16.26    0.55
  -4   4  -2   15.75    0.49
  -4  -4   2   16.22    0.46
  -4   4  -2   15.32    0.48
   4   4   2   15.66    0.44
   4  -4  -2   15.47    0.43
   4  -4  -2   15.75    0.48
   4   4   2   15.70    0.50
   4   4   2   15.47    0.43
  -4   4  -2   15.30    0.47
  -4   4  -2   13.86    0.52
   4  -4  -2   15.79    0.44
   4  -4  -2   15.56    0.50
   4   4   2   15.65    0.51
   4   4   2   15.28    0.54
   4   4   2   13.85    0.53
  -4  -4  -4   60.60    1.58
  -4  -4  -4   57.54    1.55
   4  -4   4   59.67    1.60
   4  -4   4   61.19    1.68
   4   4  -4   59.54    1.50
  -4  -4  -4   61.13    1.58
  -4  -4  -4   60.06    1.67
   4   4  -4   60.85    1.54
   4  -4   4   57.92    1.59
   4   4  -4   61.24    1.37
   4  -4   4   61.99    1.44
   4  -4   4   60.93    1.61
  -4  -4  -4   60.73    1.59
   4  -4   4   59.90    1.53
  -4  -4  -4   59.59    1.63
   4   4  -4   61.67    1.50
  -4   4   4   61.17    1.61
   4   4  -4   60.55    1.55
  -4   4   4   60.56    1.53
   4   4  -4   60.08    1.59
   4   4  -4   60.77    1.55
   4   4  -4   60.96    1.37
  -4   4  -4   60.07    1.57
   4  -4  -4   59.98    1.53
  -4   4  -4   58.96    1.64
   4   4   4   59.28    1.57
  -4   4  -4   59.19    1.44
   4   4   4   60.13    1.62
   4  -4  -4   59.93    1.42
  -4   4  -4   61.43    1.53
  -4   4  -4   59.32    1.59
   4  -4  -4   61.24    1.59
  -4  -4   4   61.42    1.58
   4  -4  -4   60.24    1.41
  -4   4  -4   60.34    1.64
   4  -4  -4   60.71    1.52
   4   4   4   59.68    1.60
   4  -4  -4   59.31    1.58
   4  -4  -4   61.56    1.52
   4   4   4   61.87    1.65
  -4  -4   4   61.63    1.59
   4  -4  -4   60.19    1.56
   4   4  -6    6.01    0.32
   4  -4   6    5.88    0.35
   4   4  -6    6.32    0.40
   4   4  -6    5.09    0.49
   4   4  -6    6.45    0.35
  -4  -4  -6    5.98    0.41
  -4  -4  -6    6.34    0.44
   4   4  -6    6.27    0.28
   4   4  -6    6.08    0.27
   4  -4   6    6.03    0.37
  -4  -4  -6    6.11    0.42
  -4  -4  -6    6.32    0.41
   4  -4   6    6.69    0.27
  -4   4   6    7.50    0.41
   4   4   6    6.44    0.41
   4  -4  -6    5.92    0.30
   4  -4  -6    6.34    0.43
   4  -4  -6    6.06    0.37
  -4   4  -6    5.97    0.26
   4  -4  -6    5.98    0.31
  -4   4  -6    5.77    0.38
   4  -4  -6    5.87    0.28
  -4   4  -6    6.10    0.42
   4   4   6    6.95    0.45
  -4   4  -6    5.72    0.41
  -4  -4   6    6.78    0.39
  -4   4  -6    6.09    0.36
   4  -4  -6    6.70    0.41
   4  -4  -6    5.98    0.31
  -4  -4   6    6.20    0.40
  -4  -4  -8    7.31    0.51
  -4   4   8    7.96    0.51
  -4  -4  -8    7.50    0.52
   4   4  -8    7.17    0.37
   4   4  -8    6.87    0.43
  -4  -4  -8    6.96    0.54
   4   4  -8    7.41    0.36
   4   4  -8    7.51    0.51
   4  -4   8    6.84    0.41
   4   4  -8    6.70    0.35
  -4  -4  -8    6.58    0.48
   4   4  -8    7.53    0.45
   4  -4   8    7.13    0.53
  -4   4  -8    6.88    0.45
   4  -4  -8    6.78    0.33
   4   4   8    6.59    0.44
   4  -4  -8    6.80    0.48
   4   4   8    7.32    0.55
   4  -4  -8    6.78    0.52
   4  -4  -8    6.57    0.31
  -4  -4   8    7.38    0.51
   4  -4  -8    6.92    0.40
   4  -4  -8    6.78    0.35
  -4   4  -8    6.55    0.48
  -4   4  -8    6.56    0.50
  -4   4  -8    7.43    0.53
  -4   4  10    0.69    0.22
  -4  -4 -10    1.01    0.28
   4  -4  10    0.93    0.24
   4   4 -10    1.55    0.21
   4   4 -10    1.01    0.24
   4   4 -10    1.26    0.24
  -4  -4 -10    0.61    0.25
   4   4 -10    1.54    0.24
  -4  -4 -10    1.16    0.28
   4   4 -10    1.92    0.24
  -4   4 -10    1.78    0.32
  -4   4 -10    0.97    0.23
   4  -4 -10    1.02    0.25
   4   4  10    1.18    0.27
   4  -4 -10    1.35    0.22
   4  -4 -10    1.38    0.23
   4  -4 -10    0.87    0.24
  -4  -4  10    1.23    0.24
  -4   4 -10    1.24    0.27
   5  -4   1   31.62    0.83
   5  -4   1   31.54    0.89
   5   4  -1   30.45    0.71
   5   4  -1   31.25    0.87
  -5  -4  -1   29.06    0.79
  -5   4   1   31.26    0.81
   5  -4   1   30.31    0.78
   5   4  -1   30.78    0.80
  -5  -4  -1   29.82    0.86
  -5   4   1   30.55    0.80
  -5   4   1   30.66    0.78
  -5  -4  -1   29.65    0.83
  -5  -4  -1   30.57    0.82
   5   4  -1   30.68    0.80
  -5  -4  -1   30.66    0.90
   5   4  -1   30.74    0.81
  -5  -4  -1   31.31    0.74
   5  -4   1   30.60    0.80
   5  -4   1   30.51    0.81
  -5   4   1   31.05    0.85
   5  -4  -1   30.56    0.86
   5  -4  -1   29.89    0.81
  -5  -4   1   31.16    0.72
  -5   4  -1   30.56    0.76
   5   4   1   31.98    0.90
  -5   4  -1   29.90    0.88
   5  -4  -1   29.59    0.79
  -5   4  -1   29.86    0.87
  -5  -4   1   31.85    0.80
  -5   4  -1   30.67    0.84
   5   4   1   30.70    0.83
   5   4   1   30.52    0.89
  -5  -4   1   31.39    0.76
   5   4   1   30.27    0.75
   5  -4  -1   30.16    0.83
  -5   4  -1   31.12    0.79
   5   4   1   30.40    0.81
  -5  -4   1   32.00    0.80
  -5  -4   1   31.28    0.89
  -5   4  -1   29.80    0.81
   5  -4  -1   30.53    0.81
  -5  -4   1   30.75    0.80
  -5   4   3  127.57    2.80
  -5   4   3  127.98    2.94
  -5   4   3  125.35    2.91
   5  -4   3  124.38    2.90
  -5  -4  -3  122.50    3.02
  -5  -4  -3  120.80    2.86
   5   4  -3  123.64    2.89
   5   4  -3  122.47    2.82
   5   4  -3  125.07    2.71
   5   4  -3  123.91    2.70
  -5  -4  -3  122.77    2.86
   5  -4   3  126.73    3.00
   5   4  -3  120.59    2.87
   5   4  -3  120.90    2.82
   5  -4   3  125.76    2.91
   5   4  -3  125.59    2.92
   5  -4   3  127.06    2.79
   5   4  -3  121.92    2.84
   5  -4   3  120.30    2.86
   5  -4   3  127.89    2.97
   5  -4  -3  123.77    2.90
   5   4   3  126.42    2.99
  -5   4  -3  121.46    2.86
  -5   4  -3  124.46    2.89
   5   4   3  123.17    2.75
   5  -4  -3  122.25    2.90
  -5   4  -3  121.03    2.82
  -5  -4   3  125.16    2.83
  -5  -4   3  124.57    2.95
   5  -4  -3  120.36    2.88
   5   4   3  124.56    2.88
   5  -4  -3  123.53    2.75
   5  -4  -3  122.46    2.74
  -5   4  -3  125.16    3.00
  -5   4  -3  123.49    2.87
  -5   4  -3  123.36    2.99
   5  -4  -3  122.58    2.80
   5   4   3  125.74    3.01
   5  -4  -3  121.70    2.86
   5   4   3  125.06    2.91
   5   4   3  123.97    2.75
   5   4  -5    9.88    0.45
   5   4  -5   11.17    0.45
   5   4  -5   11.06    0.49
  -5   4   5   10.31    0.51
  -5  -4  -5   11.24    0.58
  -5  -4  -5   10.19    0.49
   5   4  -5   11.22    0.57
   5  -4   5   10.62    0.66
   5   4  -5   10.93    0.50
   5   4  -5   10.50    0.44
   5  -4   5   10.24    0.61
  -5   4   5    9.78    0.44
   5  -4   5    8.92    0.64
   5  -4   5   10.29    0.52
  -5  -4  -5   10.59    0.54
  -5  -4  -5    9.68    0.61
   5  -4   5   10.83    0.37
  -5  -4  -5   10.22    0.48
   5  -4  -5   10.39    0.47
  -5   4  -5   10.31    0.49
   5  -4  -5   10.86    0.35
  -5   4  -5   10.78    0.47
  -5  -4   5   10.90    0.50
   5   4   5    9.83    0.48
   5  -4  -5   10.39    0.44
  -5   4  -5   10.66    0.49
   5  -4  -5   10.84    0.50
  -5   4  -5   10.70    0.38
  -5   4  -5   11.03    0.55
  -5  -4   5    9.43    0.50
   5  -4  -5   10.63    0.49
   5  -4  -5   10.56    0.46
   5  -4  -5   10.16    0.42
   5   4   5   10.68    0.54
   5   4   5   10.25    0.53
  -5   4  -5   11.45    0.56
   5  -4  -5    9.48    0.44
   5   4  -7   12.19    0.52
  -5  -4  -7   12.86    0.64
   5   4  -7   11.86    0.61
  -5  -4  -7   12.67    0.66
   5   4  -7   12.16    0.42
   5  -4   7   12.34    0.41
  -5  -4  -7   13.51    0.73
   5   4  -7   12.40    0.56
  -5  -4  -7   13.50    0.66
  -5   4   7   12.89    0.61
   5   4  -7   12.83    0.44
   5  -4   7   12.18    0.57
   5  -4   7   12.54    0.67
  -5   4  -7   12.40    0.58
  -5  -4   7   12.13    0.62
   5  -4  -7   12.62    0.67
   5  -4  -7   12.54    0.51
   5  -4  -7   12.40    0.49
   5   4   7   13.10    0.63
   5  -4  -7   12.65    0.62
  -5   4  -7   12.08    0.66
   5  -4  -7   12.47    0.45
   5   4   7   12.25    0.67
  -5   4  -7   12.00    0.40
  -5   4  -7   11.80    0.60
   5  -4  -7   11.75    0.50
  -5   4  -7   13.09    0.68
  -5  -4   7   13.31    0.60
   5   4  -9    0.26    0.17
   5  -4   9    0.21    0.19
  -5  -4  -9    0.25    0.18
   5   4  -9    0.37    0.12
  -5  -4  -9    0.21    0.16
  -5  -4  -9    0.23    0.16
   5   4  -9    0.23    0.09
   5   4  -9    0.22    0.10
  -5   4   9   -0.05    0.18
   5  -4   9   -0.19    0.22
   5   4  -9    0.37    0.14
  -5  -4  -9    0.19    0.16
  -5  -4   9    0.17    0.15
   5  -4  -9    0.21    0.10
   5  -4  -9    0.24    0.18
   5   4   9    0.13    0.17
  -5   4  -9    0.08    0.13
   5  -4  -9    0.23    0.09
   5  -4  -9    0.15    0.10
   5  -4  -9    0.15    0.15
  -5   4  -9    0.00    0.16
   5   4   9    0.30    0.16
  -5   4  -9    0.21    0.14
  -5   4  -9    0.03    0.14
  -5  -4 -11    5.96    0.75
   5   4 -11    5.97    0.38
  -5  -4 -11    5.93    0.54
  -5  -4 -11    6.06    0.57
   5   4 -11    5.26    0.33
  -5   4  11    5.47    0.53
   5   4 -11    6.02    0.49
   5  -4  11    5.08    0.56
   5   4 -11    5.47    0.56
   5  -4 -11    6.88    0.61
  -5   4 -11    5.47    0.49
  -5   4 -11    6.27    0.70
  -5   4 -11    5.16    0.52
   5  -4 -11    6.27    0.62
  -5  -4  11    6.09    0.57
   5  -4 -11    6.28    0.46
   5   4  11    5.70    0.59
   6   4   0   30.08    0.89
   6  -4   0   31.85    0.89
  -6   4   0   31.95    0.82
  -6   4   0   31.30    0.73
  -6  -4   0   31.47    0.84
  -6  -4   0   32.09    0.72
   6  -4   0   30.33    0.85
  -6  -4   0   31.91    0.85
  -6   4   0   31.47    0.90
  -6  -4   0   30.66    0.81
  -6   4   0   31.25    0.89
   6   4   0   31.46    0.89
   6  -4   0   30.69    0.80
  -6  -4   0   30.92    0.90
   6   4   0   33.29    0.91
   6   4   0   31.20    0.82
   6  -4   0   30.76    0.88
   6   4   0   31.41    0.73
  -6   4   0   30.05    0.86
   6  -4   0   31.87    0.89
   6   4   0   30.92    0.84
   6  -4   0   28.53    0.80
  -6   4   2  165.64    3.77
  -6   4   2  167.84    3.82
   6   4  -2  172.09    3.69
   6  -4   2  170.20    3.91
   6   4  -2  166.56    3.74
  -6   4   2  166.48    3.63
  -6   4   2  167.05    3.66
   6   4  -2  163.58    3.83
   6   4  -2  166.26    3.72
   6  -4   2  166.29    3.79
  -6   4   2  169.02    3.85
   6  -4   2  169.69    3.78
   6  -4   2  166.73    3.92
   6  -4   2  169.48    3.76
   6  -4   2  166.69    3.78
  -6  -4  -2  165.18    3.81
  -6  -4  -2  169.81    3.77
   6   4  -2  166.53    3.66
  -6  -4  -2  165.66    3.72
   6   4  -2  171.69    3.70
  -6   4  -2  165.30    3.77
   6   4   2  163.29    3.74
  -6  -4   2  167.02    3.76
  -6   4  -2  164.76    3.89
   6  -4  -2  167.05    3.73
   6   4   2  165.89    3.79
   6  -4  -2  168.66    3.65
  -6   4  -2  164.29    3.77
  -6  -4   2  169.57    3.70
   6   4   2  169.88    3.91
   6   4   2  169.60    3.89
  -6   4  -2  164.38    3.74
  -6   4  -2  169.53    3.74
   6  -4  -2  170.52    3.72
   6   4   2  164.11    3.80
   6  -4  -2  160.16    3.83
   6  -4  -2  167.73    3.67
  -6  -4   2  167.04    3.89
   6  -4  -2  169.43    3.82
   6   4   2  166.35    3.74
  -6  -4   2  168.55    3.78
   6   4   2  164.53    3.72
   6  -4  -2  164.46    3.75
  -6   4   4    2.04    0.16
  -6  -4  -4    1.93    0.19
   6   4  -4    2.19    0.18
   6   4  -4    1.97    0.18
   6  -4   4    2.02    0.19
   6   4  -4    1.88    0.20
   6  -4   4    2.03    0.21
  -6  -4  -4    1.77    0.23
  -6  -4  -4    1.85    0.25
  -6   4   4    1.90    0.20
   6  -4   4    1.98    0.21
  -6  -4  -4    1.99    0.19
  -6   4   4    2.18    0.21
  -6  -4  -4    1.93    0.23
   6   4  -4    2.25    0.20
   6  -4   4    2.09    0.16
   6   4  -4    2.05    0.18
   6   4  -4    2.01    0.19
   6  -4   4    2.10    0.26
   6  -4   4    2.09    0.22
  -6   4  -4    1.77    0.19
   6   4   4    2.47    0.30
   6  -4  -4    1.62    0.23
   6  -4  -4    1.83    0.19
   6   4   4    1.89    0.23
  -6   4  -4    2.38    0.25
   6  -4  -4    1.89    0.17
   6  -4  -4    1.66    0.18
   6   4   4    2.17    0.34
  -6   4  -4    1.99    0.16
  -6  -4   4    2.18    0.22
   6  -4  -4    2.12    0.13
   6   4   4    2.03    0.19
  -6   4  -4    1.79    0.19
  -6   4  -4    1.88    0.19
   6  -4  -4    2.19    0.13
   6  -4  -4    2.07    0.20
   6   4   4    1.79    0.19
  -6  -4   4    2.17    0.18
   6   4  -6   11.99    0.63
   6   4  -6   11.82    0.56
  -6   4   6   12.87    0.62
  -6   4   6   11.64    0.54
   6   4  -6   11.60    0.53
  -6  -4  -6   11.73    0.58
   6  -4   6   13.04    0.64
  -6  -4  -6   11.29    0.66
   6   4  -6   11.66    0.51
   6  -4   6   12.47    0.42
  -6  -4  -6   12.00    0.59
  -6  -4  -6   12.78    0.69
   6  -4  -6   11.63    0.52
   6  -4  -6   11.55    0.52
  -6   4  -6   12.75    0.65
   6   4   6   11.06    0.60
  -6   4  -6   12.92    0.56
  -6   4  -6   12.37    0.43
   6  -4  -6   12.02    0.42
   6  -4  -6   12.60    0.54
   6   4   6   12.63    0.64
   6  -4  -6   12.29    0.40
  -6   4  -6   12.46    0.67
  -6   4  -6   12.83    0.59
   6  -4  -6   12.26    0.59
  -6  -4   6   12.24    0.59
   6   4  -8    7.04    0.43
   6  -4   8    6.90    0.46
  -6  -4  -8    7.06    0.58
   6  -4   8    6.59    0.56
  -6  -4  -8    7.27    0.63
  -6  -4  -8    6.77    0.51
  -6  -4  -8    6.10    0.50
   6   4  -8    7.70    0.47
   6   4  -8    7.07    0.50
  -6   4   8    7.45    0.48
  -6  -4   8    6.43    0.48
   6   4   8    6.22    0.53
  -6   4  -8    6.69    0.53
  -6   4  -8    7.69    0.56
  -6   4  -8    6.98    0.47
   6  -4  -8    6.35    0.55
   6  -4  -8    7.54    0.57
   6  -4  -8    6.05    0.36
   6  -4  -8    6.22    0.47
   6  -4  -8    6.74    0.31
   6  -4  -8    7.20    0.36
   6   4 -10    1.03    0.21
  -6  -4 -10    1.50    0.28
  -6  -4 -10    1.26    0.30
   6  -4  10    1.09    0.27
  -6   4  10    1.13    0.28
   6   4 -10    1.41    0.27
   6   4 -10    1.22    0.21
  -6  -4 -10    1.49    0.29
  -6   4 -10    1.59    0.27
   6  -4 -10    1.53    0.28
   6   4  10    2.12    0.41
   6  -4 -10    1.32    0.29
   6  -4 -10    1.06    0.24
  -6   4 -10    1.92    0.33
  -6   4 -10    1.87    0.30
   6  -4 -10    1.57    0.21
   6  -4 -10    1.45    0.20
   7   4  -1   48.93    1.15
   7   4  -1   49.07    1.27
  -7   4   1   49.07    1.36
   7   4  -1   49.58    1.30
  -7  -4  -1   51.20    1.31
  -7  -4  -1   50.04    1.18
   7  -4   1   51.87    1.31
  -7  -4  -1   48.29    1.35
  -7   4   1   51.00    1.27
   7  -4   1   51.60    1.24
  -7   4   1   50.57    1.28
   7   4  -1   49.91    1.37
   7   4  -1   49.76    1.30
  -7  -4  -1   49.44    1.26
   7  -4   1   52.41    1.40
  -7   4   1   51.80    1.25
  -7  -4  -1   49.12    1.39
  -7   4   1   51.47    1.34
   7  -4   1   50.34    1.26
   7  -4   1   52.65    1.33
  -7   4   1   51.27    1.15
   7  -4   1   50.84    1.38
   7   4  -1   49.64    1.25
   7   4   1   51.48    1.40
  -7  -4   1   50.51    1.27
   7   4   1   50.97    1.34
   7  -4  -1   50.88    1.32
   7   4   1   50.65    1.28
   7   4   1   50.44    1.39
  -7   4  -1   49.90    1.25
  -7   4  -1   50.68    1.38
   7   4   1   51.91    1.33
   7  -4  -1   50.28    1.31
  -7   4  -1   50.69    1.31
   7   4   1   51.08    1.31
  -7  -4   1   51.70    1.17
   7  -4  -1   50.15    1.30
  -7   4  -1   51.40    1.34
   7  -4  -1   50.02    1.25
  -7  -4   1   51.71    1.29
  -7  -4   1   51.39    1.23
  -7   4  -1   51.39    1.37
   7   4   1   51.49    1.21
  -7  -4   1   50.84    1.27
   7  -4   3   64.13    1.69
  -7   4   3   68.19    1.74
   7  -4   3   68.74    1.82
  -7  -4  -3   64.49    1.66
   7   4  -3   64.07    1.67
   7   4  -3   66.45    1.54
   7   4  -3   65.27    1.74
  -7   4   3   66.49    1.69
   7  -4   3   65.12    1.69
  -7  -4  -3   64.72    1.63
   7  -4   3   66.11    1.70
   7   4  -3   64.51    1.62
   7   4  -3   65.56    1.64
   7  -4   3   68.17    1.62
   7   4  -3   65.66    1.53
   7  -4   3   68.61    1.84
  -7  -4  -3   63.66    1.79
   7   4  -3   65.44    1.58
   7  -4  -3   67.12    1.57
  -7  -4   3   67.17    1.62
   7  -4  -3   66.57    1.72
   7   4   3   67.76    1.60
  -7   4  -3   65.15    1.65
   7   4   3   65.27    1.60
  -7   4  -3   64.34    1.67
   7   4   3   67.58    1.79
   7  -4  -3   65.31    1.64
  -7   4  -3   64.05    1.81
  -7   4  -3   66.45    1.65
  -7  -4   3   67.68    1.67
   7  -4  -3   66.09    1.58
   7  -4  -3   64.98    1.56
  -7   4  -3   65.41    1.65
   7  -4  -3   66.17    1.74
   7   4   3   65.51    1.72
  -7  -4   3   66.17    1.78
  -7   4  -3   66.72    1.81
   7   4   3   67.80    1.83
   7   4   3   66.41    1.81
   7   4   3   65.49    1.66
   7  -4  -3   67.11    1.56
   7  -4  -3   65.13    1.75
   7   4  -5   65.20    1.74
   7   4  -5   64.82    1.77
   7  -4   5   63.57    1.75
   7  -4   5   65.80    1.60
   7   4  -5   64.39    1.73
  -7   4   5   68.26    1.69
   7   4  -5   63.06    1.76
   7  -4   5   66.78    1.84
   7   4  -5   62.08    1.84
   7   4  -5   66.44    1.75
  -7  -4  -5   67.78    1.97
  -7  -4  -5   65.44    1.80
  -7   4   5   66.35    1.82
   7   4  -5   67.35    1.73
   7  -4   5   66.53    1.86
  -7  -4  -5   65.16    1.89
  -7  -4  -5   66.72    1.77
   7  -4  -5   66.70    1.77
   7  -4  -5   65.12    1.69
   7  -4  -5   66.57    1.54
  -7   4  -5   66.80    1.93
   7  -4  -5   65.55    1.81
   7   4   5   63.73    1.78
  -7   4  -5   67.75    1.92
   7   4   5   65.06    1.89
   7  -4  -5   60.77    1.94
   7  -4  -5   65.92    1.53
  -7   4  -5   64.51    1.75
   7   4   5   67.21    1.86
  -7   4  -5   63.42    1.62
  -7   4  -5   65.52    1.74
  -7  -4   5   65.38    1.84
   7   4  -7   20.99    0.84
   7  -4   7   18.45    0.82
  -7  -4  -7   20.86    0.98
   7  -4   7   19.42    0.58
   7   4  -7   19.81    0.83
   7   4  -7   19.87    0.77
   7   4  -7   19.97    0.84
   7  -4   7   20.37    0.91
  -7  -4  -7   19.90    0.92
  -7  -4  -7   20.27    0.85
  -7  -4  -7   20.36    0.86
  -7   4   7   20.72    0.79
  -7   4  -7   19.64    1.12
   7  -4  -7   20.40    0.76
  -7   4  -7   20.60    0.84
   7   4   7   20.05    0.92
  -7   4  -7   20.05    0.62
   7  -4  -7   19.43    0.75
  -7   4  -7   21.49    0.83
   7  -4  -7   19.17    0.87
  -7   4  -7   21.21    0.96
   7  -4  -7   20.97    0.86
  -7  -4  -9    3.96    0.49
   7   4  -9    3.19    0.35
   7   4  -9    3.82    0.41
   7   4  -9    3.65    0.39
   7  -4   9    4.01    0.45
  -7  -4  -9    2.82    0.38
   7   4  -9    3.16    0.34
  -7   4   9    3.75    0.47
  -7  -4  -9    4.34    0.42
   7  -4  -9    3.66    0.40
   7   4   9    3.38    0.42
  -7   4  -9    3.82    0.37
  -7   4  -9    4.36    0.42
   7  -4  -9    3.47    0.31
  -7   4  -9    3.73    0.47
   7  -4  -9    3.50    0.43
   7   4 -11    0.25    0.17
   7   4 -11    0.58    0.19
   7   4 -11   -0.19    0.16
  -7  -4 -11    0.50    0.22
  -7  -4 -11    0.12    0.19
   7  -4 -11   -0.06    0.19
  -7   4 -11   -0.10    0.17
  -7   4 -11   -0.30    0.19
   7  -4 -11    0.19    0.21
  -8   4   0    0.62    0.11
  -8  -4   0    0.71    0.06
   8   4   0    0.72    0.06
  -8  -4   0    0.80    0.12
   8   4   0    0.44    0.08
   8  -4   0    0.79    0.08
   8  -4   0    0.64    0.09
   8   4   0    0.77    0.12
   8  -4   0    0.83    0.13
  -8   4   0    0.56    0.10
   8   4   0    0.46    0.09
  -8  -4   0    0.82    0.11
   8   4   0    0.59    0.12
   8  -4   0    0.63    0.12
  -8   4   0    0.53    0.11
   8   4   0    0.69    0.10
  -8  -4   0    0.77    0.10
   8   4   0    0.77    0.13
  -8   4   2   12.55    0.48
   8   4  -2   13.36    0.47
   8   4  -2   12.83    0.46
  -8  -4  -2   13.53    0.52
   8   4  -2   12.90    0.47
   8  -4   2   13.57    0.50
   8  -4   2   13.91    0.59
  -8   4   2   12.88    0.48
  -8   4   2   13.82    0.54
   8  -4   2   13.80    0.49
   8  -4   2   13.03    0.59
   8  -4   2   13.65    0.49
   8   4  -2   13.13    0.46
   8  -4   2   12.59    0.50
   8   4  -2   13.45    0.56
  -8  -4  -2   13.12    0.47
  -8  -4  -2   13.36    0.43
  -8  -4  -2   13.26    0.57
  -8  -4  -2   13.20    0.59
  -8   4   2   12.87    0.56
  -8   4   2   13.45    0.40
   8   4   2   14.28    0.61
   8  -4  -2   12.44    0.50
  -8  -4   2   13.52    0.48
   8  -4  -2   13.19    0.52
  -8   4  -2   13.36    0.57
   8   4   2   13.21    0.49
   8  -4  -2   13.27    0.48
  -8  -4   2   13.29    0.37
  -8   4  -2   12.62    0.50
   8   4   2   13.32    0.52
   8   4   2   13.71    0.51
  -8   4  -2   13.28    0.45
  -8   4  -2   12.76    0.57
  -8   4  -2   13.65    0.47
   8  -4  -2   13.30    0.38
  -8  -4   2   12.82    0.57
  -8  -4   2   13.08    0.42
   8   4   2   12.78    0.45
  -8  -4   2   15.57    0.37
  -8   4  -2   13.22    0.52
   8  -4  -2   12.84    0.45
   8   4   2   13.70    0.50
  -8  -4   2   13.16    0.50
   8  -4  -2   14.41    0.57
   8  -4   4    1.49    0.21
   8   4  -4    1.23    0.15
   8  -4   4    1.51    0.23
  -8  -4  -4    0.88    0.17
   8   4  -4    1.04    0.14
  -8   4   4    1.48    0.20
  -8  -4  -4    1.38    0.19
   8  -4   4    1.03    0.16
  -8  -4  -4    1.05    0.15
   8   4  -4    0.90    0.16
   8   4  -4    1.16    0.21
  -8  -4  -4    1.05    0.21
   8  -4   4    1.04    0.16
   8   4  -4    1.15    0.15
   8   4  -4    1.44    0.17
  -8  -4  -4    0.69    0.12
  -8   4  -4    1.63    0.17
   8   4   4    1.04    0.19
  -8   4  -4    1.14    0.15
  -8  -4   4    0.68    0.14
   8   4   4    1.06    0.11
  -8   4  -4    1.31    0.22
   8   4   4    1.04    0.18
  -8   4  -4    0.76    0.15
   8   4   4    1.42    0.20
   8  -4  -4    0.82    0.12
   8  -4  -4    1.18    0.14
   8   4   4    1.15    0.13
   8   4   4    1.02    0.20
   8  -4  -4    0.94    0.16
   8  -4  -4    1.29    0.14
   8  -4  -4    0.91    0.18
   8  -4  -4    1.18    0.15
  -8   4  -4    1.09    0.16
  -8   4  -4    1.44    0.18
   8  -4  -4    1.09    0.11
   8  -4  -4    1.23    0.19
  -8  -4   4    1.04    0.15
   8   4  -6   20.89    0.86
  -8  -4  -6   20.96    0.97
  -8   4   6   20.44    0.85
   8  -4   6   19.95    0.86
  -8  -4  -6   21.01    0.81
  -8  -4  -6   19.13    0.89
   8  -4   6   19.82    0.62
   8  -4   6   20.20    0.86
   8   4  -6   20.97    0.80
   8   4  -6   19.87    0.76
  -8  -4  -6   20.42    0.83
   8   4  -6   20.58    0.79
  -8   4   6   20.02    0.73
   8  -4  -6   20.07    0.74
  -8   4  -6   20.56    0.92
  -8   4  -6   20.66    0.79
   8  -4  -6   20.57    0.57
   8   4   6   19.95    0.87
  -8   4  -6   19.68    0.92
   8  -4  -6   20.53    0.58
  -8   4  -6   20.43    0.80
   8  -4  -6   20.30    0.79
   8  -4  -6   20.44    0.83
  -8   4  -6   19.39    0.65
   8   4   6   20.68    0.91
  -8  -4  -8    2.62    0.32
  -8  -4  -8    2.17    0.32
   8   4  -8    3.00    0.34
  -8   4   8    2.41    0.29
  -8  -4  -8    2.59    0.40
   8  -4   8    2.64    0.35
   8   4  -8    2.64    0.32
  -8  -4  -8    1.94    0.31
   8  -4   8    2.21    0.35
   8   4  -8    2.80    0.29
   8   4  -8    2.49    0.31
  -8   4  -8    2.89    0.41
   8  -4  -8    2.62    0.28
  -8   4  -8    2.96    0.34
   8  -4  -8    2.02    0.48
   8  -4  -8    2.54    0.35
   8   4   8    2.61    0.35
  -8   4  -8    3.10    0.41
  -8   4  -8    3.10    0.34
   8   4   8    2.82    0.38
  -8  -4 -10    1.63    0.36
  -8  -4 -10    2.46    0.36
   8   4 -10    2.17    0.31
   8  -4  10    1.72    0.54
   8   4 -10    1.93    0.31
   8   4 -10    1.55    0.27
  -8  -4 -10    1.62    0.32
   8   4 -10    1.97    0.34
   8   4  10    1.77    0.51
   8  -4 -10    1.91    0.27
   8  -4 -10    2.08    0.36
  -8   4 -10    1.58    0.34
   8  -4 -10    1.84    0.33
  -8   4 -10    2.09    0.31
  -8   4 -10    1.11    0.34
  -9  -4  -1  128.00    3.14
  -9   4   1  130.25    3.08
  -9   4   1  130.07    2.84
  -9  -4  -1  132.71    3.06
  -9  -4  -1  130.27    2.87
   9  -4   1  130.58    3.16
  -9  -4  -1  124.93    2.96
  -9   4   1  130.01    2.96
  -9   4   1  124.83    3.28
   9  -4   1  130.93    3.08
  -9  -4  -1  132.29    3.15
   9  -4   1  128.77    2.94
   9  -4   1  126.62    3.05
   9   4  -1  130.00    3.06
   9   4  -1  125.01    3.13
   9   4  -1  128.83    3.15
  -9   4   1  124.66    3.00
   9   4  -1  128.99    3.06
   9  -4   1  128.86    3.17
   9   4  -1  128.99    2.95
   9   4  -1  126.73    2.99
   9  -4   1  127.45    2.97
   9   4  -1  125.69    2.83
  -9   4   1  130.52    2.97
  -9  -4   1  130.70    3.04
  -9  -4   1  131.16    2.87
  -9   4  -1  130.29    2.95
  -9   4  -1  126.73    3.05
  -9   4  -1  126.84    2.88
   9  -4  -1  129.01    2.85
   9   4   1  131.46    3.17
   9  -4  -1  126.43    3.05
   9   4   1  126.35    3.03
  -9   4  -1  130.00    3.10
   9   4   1  132.50    3.09
  -9   4  -1  129.38    3.14
  -9  -4   1  129.13    2.98
  -9  -4   1  126.99    2.98
   9  -4  -1  133.68    3.08
  -9  -4   1  126.45    2.95
   9  -4  -1  132.58    3.13
   9  -4  -1  128.12    3.12
   9   4   1  127.13    3.15
   9  -4  -1  124.75    2.94
   9   4   1  129.97    3.07
   9   4   1  127.84    2.89
   9   4   1  129.48    2.99
  -9   4  -1  129.28    3.10
   9  -4   3   20.27    0.85
   9  -4   3   20.51    0.68
   9  -4   3   19.37    0.72
  -9  -4  -3   21.15    0.66
  -9  -4  -3   23.20    0.78
   9   4  -3   20.79    0.61
  -9  -4  -3   22.59    0.88
   9  -4   3   20.41    0.72
  -9  -4  -3   20.55    0.82
  -9   4   3   20.76    0.77
  -9   4   3   20.84    0.72
   9   4  -3   20.74    0.64
  -9  -4  -3   21.66    0.70
   9   4  -3   20.49    0.68
   9   4  -3   21.67    0.80
   9  -4   3   20.12    0.72
   9   4  -3   21.41    0.68
   9   4  -3   21.98    0.64
   9   4  -3   21.43    0.71
   9  -4  -3   21.92    0.68
   9   4   3   20.11    0.68
   9   4   3   20.80    0.68
   9  -4  -3   20.77    0.80
   9   4   3   21.06    0.86
  -9   4  -3   21.16    0.83
   9   4   3   19.99    0.79
  -9   4  -3   21.64    0.86
  -9  -4   3   21.16    0.73
  -9   4  -3   20.04    0.73
   9   4   3   20.38    0.68
  -9   4  -3   21.18    0.68
   9   4   3   20.62    0.84
   9  -4  -3   20.94    0.77
  -9  -4   3   21.06    0.65
   9  -4  -3   21.24    0.62
   9  -4  -3   21.80    0.76
   9  -4  -3   22.25    0.66
   9  -4  -3   21.96    0.59
  -9   4  -3   20.46    0.73
  -9   4  -3   21.22    0.73
   9  -4  -3   19.52    0.81
   9   4  -5   54.03    1.46
   9   4  -5   54.55    1.51
   9   4  -5   53.27    1.49
   9  -4   5   56.00    1.71
  -9   4   5   56.43    1.60
   9  -4   5   56.27    1.64
   9  -4   5   54.15    1.42
  -9   4   5   54.30    1.61
   9   4  -5   57.19    1.69
  -9  -4  -5   55.82    1.74
   9   4  -5   50.70    1.55
  -9  -4  -5   55.11    1.54
  -9  -4  -5   57.09    1.80
  -9  -4  -5   54.02    1.62
   9   4   5   54.88    1.31
   9  -4  -5   55.83    1.35
   9   4   5   54.63    1.73
   9   4   5   52.69    1.34
  -9   4  -5   53.98    1.74
  -9   4  -5   56.28    1.53
   9  -4  -5   53.85    1.47
   9   4   5   54.93    1.65
   9  -4  -5   56.93    1.63
   9  -4  -5   56.46    1.46
  -9  -4   5   56.23    1.56
  -9   4  -5   56.32    1.57
   9  -4  -5   55.31    1.34
  -9   4  -5   53.58    1.46
   9   4  -7    2.88    0.29
  -9  -4  -7    3.15    0.42
   9  -4   7    3.20    0.19
   9  -4   7    2.87    0.35
  -9  -4  -7    2.90    0.34
   9  -4   7    3.18    0.37
  -9  -4  -7    3.13    0.32
   9   4  -7    2.80    0.32
   9   4  -7    3.02    0.33
   9   4  -7    3.50    0.36
  -9  -4  -7    2.55    0.37
  -9   4  -7    2.88    0.39
   9  -4  -7    3.02    0.31
   9  -4  -7    2.58    0.26
   9   4   7    3.09    0.37
   9  -4  -7    3.21    0.34
  -9   4  -7    3.07    0.32
  -9   4  -7    2.65    0.39
   9  -4  -7    3.02    0.34
   9   4   7    2.80    0.38
  -9   4  -7    2.95    0.22
  -9   4  -7    3.01    0.32
  -9  -4  -9   21.00    0.98
  -9  -4  -9   22.57    1.15
   9   4  -9   21.26    0.94
   9   4  -9   20.94    0.96
   9   4  -9   21.21    0.93
   9  -4   9   20.91    1.04
  -9  -4  -9   20.86    0.95
   9   4  -9   18.57    1.21
   9   4   9   20.96    1.07
  -9   4  -9   21.42    1.09
   9  -4  -9   21.41    1.03
   9  -4  -9   19.56    1.04
  -9   4  -9   20.81    0.92
   9  -4  -9   20.67    0.83
   9  -4  -9   21.00    0.97
  -9   4  -9   21.92    0.98
   9   4 -11    1.42    0.29
  -9  -4 -11    0.65    0.34
   9   4 -11    0.56    0.24
   9   4 -11    1.35    0.26
   9  -4 -11    0.97    0.29
  -9   4 -11    1.01    0.30
 -10  -4   0   21.19    0.66
  10   4   0   21.39    0.78
 -10  -4   0   21.88    0.75
  10   4   0   21.84    0.80
  10   4   0   19.43    0.95
  10  -4   0   21.31    0.78
  10  -4   0   19.98    0.80
 -10  -4   0   20.57    0.71
  10  -4   0   21.27    0.60
  10   4   0   21.79    0.79
 -10  -4   0   22.48    0.73
 -10   4   0   21.65    0.79
 -10   4   0   21.60    0.66
  10  -4   0   20.57    0.71
  10   4   0   20.07    0.62
  10   4   0   20.66    0.66
  10  -4   0   20.51    0.64
 -10   4   0   21.26    0.58
 -10  -4   0   21.37    0.57
 -10   4   0   21.86    0.76
  10  -4   0   21.37    0.79
  10   4   0   20.69    0.92
  10  -4   2   10.57    0.44
 -10  -4  -2   10.64    0.37
  10   4  -2   11.09    0.56
  10  -4   2   10.52    0.47
 -10   4   2   11.04    0.46
  10  -4   2   10.25    0.56
 -10  -4  -2   10.57    0.43
  10   4  -2    9.39    0.61
  10   4  -2   10.04    0.34
 -10  -4  -2   10.79    0.53
  10  -4   2   11.44    0.49
 -10   4   2   10.61    0.37
  10   4  -2   10.92    0.46
  10  -4   2    8.90    0.61
  10   4  -2   11.08    0.43
 -10  -4  -2   10.92    0.56
  10   4   2   11.31    0.49
  10  -4  -2   10.47    0.52
  10  -4  -2   10.74    0.54
 -10  -4   2   10.69    0.43
  10   4   2   10.60    0.41
 -10  -4   2   10.87    0.35
 -10  -4   2   10.94    0.48
 -10   4  -2   11.02    0.43
  10  -4  -2   10.55    0.33
  10  -4  -2   10.07    0.49
  10   4   2   10.49    0.49
  10   4   2   10.72    0.57
 -10   4  -2   10.80    0.40
  10  -4  -2    9.78    0.54
 -10   4  -2   10.25    0.54
  10   4   2   10.64    0.47
 -10   4  -2   10.95    0.49
  10  -4  -2   10.57    0.48
  10  -4  -2   10.28    0.41
 -10   4  -2   11.13    0.55
 -10  -4   2   10.36    0.37
 -10   4  -2   10.35    0.61
 -10  -4   2   10.82    0.35
  10   4   2   10.31    0.55
  10   4   2   10.55    0.48
  10   4  -4    5.19    0.31
 -10   4   4    5.08    0.34
  10   4  -4    5.26    0.33
  10  -4   4    5.21    0.36
  10   4  -4    4.64    0.31
  10  -4   4    4.80    0.42
  10   4  -4    5.43    0.41
 -10   4   4    5.47    0.38
 -10  -4  -4    4.70    0.58
  10  -4   4    5.07    0.30
  10   4  -4    5.19    0.26
 -10  -4  -4    5.28    0.37
  10  -4   4    5.52    0.42
 -10  -4  -4    4.91    0.43
  10   4  -4    5.12    0.25
 -10  -4  -4    5.83    0.44
  10   4  -4    5.09    0.27
  10   4   4    4.76    0.28
 -10   4  -4    5.32    0.33
 -10   4  -4    5.51    0.43
  10  -4  -4    5.10    0.28
  10  -4  -4    5.14    0.26
  10   4   4    5.21    0.43
  10  -4  -4    5.06    0.27
 -10   4  -4    5.07    0.34
 -10   4  -4    5.13    0.41
 -10   4  -4    4.80    0.32
  10  -4  -4    5.43    0.26
  10   4   4    5.15    0.37
  10  -4  -4    4.39    0.30
  10   4   4    4.68    0.32
  10   4   4    5.38    0.41
 -10   4  -4    5.20    0.33
  10  -4  -4    4.81    0.37
  10   4   4    5.15    0.30
 -10  -4   4    5.27    0.34
 -10   4   6    2.37    0.30
  10  -4   6    2.05    0.19
  10   4  -6    2.30    0.30
 -10  -4  -6    2.16    0.33
  10   4  -6    2.04    0.26
  10  -4   6    2.86    0.32
  10   4  -6    1.99    0.24
  10  -4   6    2.79    0.33
 -10  -4  -6    2.49    0.36
  10   4  -6    2.19    0.26
 -10  -4  -6    1.91    0.24
 -10  -4  -6    2.12    0.29
 -10   4  -6    2.13    0.32
 -10   4  -6    2.42    0.22
  10  -4  -6    2.26    0.29
 -10   4  -6    2.38    0.34
 -10   4  -6    1.85    0.25
 -10   4  -6    2.61    0.30
  10  -4  -6    2.26    0.23
  10   4   6    2.20    0.33
  10   4   6    1.98    0.30
  10  -4  -6    1.66    0.20
  10  -4  -6    1.95    0.28
  10  -4   8    5.66    0.52
  10   4  -8    4.91    0.46
 -10  -4  -8    5.50    0.47
 -10  -4  -8    4.59    0.55
 -10  -4  -8    5.35    0.44
  10  -4   8    5.02    0.47
  10   4  -8    5.01    0.41
  10   4  -8    4.51    0.50
  10   4  -8    5.34    0.43
  10  -4  -8    4.75    0.41
  10   4   8    4.50    0.47
 -10   4  -8    5.25    0.44
  10   4   8    5.41    0.52
 -10   4  -8    4.65    0.52
  10  -4  -8    4.54    0.44
 -10   4  -8    5.65    0.45
  10  -4  -8    5.06    0.48
  10  -4  -8    4.62    0.37
  10  -4  10    5.66    0.58
 -10  -4 -10    4.55    0.51
 -10  -4 -10    5.12    0.51
  10   4 -10    4.63    0.43
  10   4 -10    5.18    0.47
  10   4 -10    4.02    0.50
  10   4 -10    5.28    0.49
 -10  -4 -10    5.26    0.63
 -10   4 -10    5.30    0.51
  10  -4 -10    4.24    0.44
  10  -4 -10    4.23    0.42
  10  -4 -10    5.36    0.49
  10  -4 -10    4.54    0.65
  10   4  10    5.57    0.58
 -10   4 -10    4.81    0.59
 -10   4 -10    4.52    0.45
 -11  -4  -1   22.38    0.61
  11   4  -1   20.93    0.78
  11   4  -1   21.62    0.69
 -11  -4  -1   19.03    0.90
  11   4  -1   20.82    0.84
  11  -4   1   21.93    0.71
 -11   4   1   20.98    0.59
  11  -4   1   22.84    0.68
  11   4  -1   20.46    0.73
 -11   4   1   23.33    0.72
  11  -4   1   21.83    0.87
  11   4  -1   20.60    0.80
  11  -4   1   22.03    0.80
 -11   4   1   22.73    0.75
 -11  -4  -1   20.92    0.81
  11   4  -1   20.57    0.58
  11  -4   1   22.19    0.86
 -11   4   1   22.29    0.80
 -11  -4  -1   21.42    0.77
  11   4   1   22.09    0.77
  11   4   1   21.70    0.72
  11   4   1   21.93    0.97
 -11   4  -1   21.08    0.63
 -11  -4   1   22.46    0.70
  11  -4  -1   21.27    0.59
 -11   4  -1   21.37    0.78
  11   4   1   22.13    0.86
 -11  -4   1   22.39    0.61
  11   4   1   23.65    0.82
  11   4   1   22.36    0.64
 -11  -4   1   21.94    0.71
  11   4   1   24.05    0.90
 -11  -4   1   21.32    0.80
  11  -4  -1   20.80    0.81
  11  -4  -1   20.49    0.83
  11  -4  -1   21.21    0.79
 -11   4  -1   21.57    0.69
 -11   4  -1   20.51    0.80
 -11   4  -1   21.89    0.81
  11  -4  -1   20.50    0.66
  11  -4   3   59.89    1.94
  11  -4   3   69.83    1.99
  11   4  -3   64.22    1.73
 -11   4   3   68.73    1.87
 -11  -4  -3   67.60    1.84
 -11  -4  -3   65.26    1.92
  11   4  -3   67.16    1.72
 -11  -4  -3   67.83    1.66
  11   4  -3   64.72    1.74
  11  -4   3   66.45    1.99
  11   4  -3   65.15    1.93
  11   4  -3   65.13    1.70
 -11   4   3   68.28    1.81
 -11  -4  -3   67.76    1.99
  11  -4   3   68.08    1.80
  11   4  -3   67.61    1.71
  11   4  -3   64.10    1.59
  11  -4  -3   65.76    1.57
 -11  -4   3   69.47    1.81
  11  -4  -3   66.03    1.89
  11   4   3   66.78    1.77
 -11   4  -3   64.36    1.69
  11  -4  -3   67.21    1.72
  11   4   3   66.70    1.72
  11  -4  -3   65.42    1.62
  11  -4  -3   68.61    1.72
  11   4   3   67.11    1.98
  11   4   3   68.79    2.01
 -11   4  -3   65.53    1.96
 -11  -4   3   66.80    1.66
 -11   4  -3   67.68    1.72
 -11   4  -3   66.02    1.81
 -11   4  -3   64.82    1.81
 -11   4  -3   67.99    1.95
  11   4   3   68.72    1.77
  11   4   3   68.74    1.84
  11  -4  -3   63.61    1.68
 -11  -4  -5   17.53    0.67
  11   4  -5   17.54    0.67
  11   4  -5   17.10    0.81
  11   4  -5   16.46    0.65
  11  -4   5   16.85    0.82
 -11  -4  -5   16.34    0.74
 -11  -4  -5   16.04    0.81
 -11  -4  -5   17.47    0.89
  11  -4   5   16.46    0.75
 -11   4   5   17.01    0.73
 -11   4   5   16.21    0.75
  11   4  -5   16.32    0.60
  11  -4   5   16.84    0.61
 -11   4  -5   16.86    0.68
  11  -4  -5   16.79    0.61
  11   4   5   15.73    0.57
  11   4   5   16.17    0.84
 -11   4  -5   16.45    0.65
  11   4   5   16.64    0.78
 -11   4  -5   17.05    0.73
  11  -4  -5   16.73    0.58
  11  -4  -5   17.35    0.55
 -11   4  -5   17.63    0.85
  11  -4  -5   17.00    0.77
  11   4   5   16.54    0.56
 -11   4  -5   16.00    0.82
 -11  -4   5   16.39    0.71
  11  -4  -5   17.44    0.57
  11  -4   7   13.51    0.76
  11   4  -7   12.56    0.72
 -11  -4  -7   14.06    0.86
 -11   4   7   13.23    0.71
 -11  -4  -7   12.30    0.64
 -11  -4  -7   11.41    0.75
  11   4  -7   12.06    0.60
  11  -4   7   13.42    0.49
  11  -4   7   12.74    0.53
  11   4  -7   12.63    0.63
  11   4  -7   11.85    0.61
  11  -4   7   13.00    0.76
 -11  -4  -7   12.97    0.71
  11  -4  -7   11.30    0.97
  11   4   7   12.17    0.77
 -11   4  -7   12.90    0.65
  11   4   7   12.34    0.74
 -11   4  -7   12.09    0.78
 -11   4  -7   12.29    0.80
  11  -4  -7   13.36    0.68
 -11   4  -7   10.83    0.89
  11  -4  -7   12.24    0.56
  11   4  -9    4.69    0.48
 -11  -4  -9    5.40    0.65
  11   4  -9    6.09    0.48
  11   4  -9    4.88    0.50
 -11  -4  -9    5.75    0.51
  11   4  -9    5.12    0.45
  11  -4   9    5.50    0.54
 -11  -4  -9    5.54    0.46
  11  -4  -9    6.10    0.50
 -11   4  -9    6.62    0.63
 -11   4  -9    5.69    0.48
 -11   4  -9    6.20    0.49
  11   4   9    6.24    0.60
  11  -4  -9    4.99    0.40
  11  -4  -9    4.90    0.53
  11  -4  -9    4.79    0.49
  12  -4   0    1.32    0.15
  12   4   0    0.82    0.16
 -12   4   0    1.35    0.19
  12  -4   0    1.37    0.13
 -12   4   0    1.16    0.11
 -12   4   0    1.18    0.15
 -12  -4   0    1.57    0.20
  12  -4   0    0.88    0.17
  12  -4   0    0.86    0.16
  12  -4   0    1.37    0.21
  12   4   0    1.42    0.22
 -12   4   0    1.28    0.18
  12   4   0    1.14    0.15
 -12  -4   0    1.15    0.19
 -12  -4   0    1.23    0.11
  12   4   0    1.51    0.22
 -12  -4   0    1.08    0.15
  12   4   0    1.11    0.11
  12   4  -2   39.34    1.20
  12   4  -2   40.31    1.21
  12  -4   2   39.72    1.13
 -12  -4  -2   38.63    1.69
  12   4  -2   37.44    0.98
  12  -4   2   39.56    1.21
  12   4  -2   40.12    1.34
  12  -4   2   37.96    1.34
 -12  -4  -2   39.07    1.03
 -12   4   2   38.86    1.03
  12   4  -2   39.73    1.11
 -12   4   2   40.87    1.28
 -12  -4  -2   37.81    1.14
  12  -4   2   38.22    1.13
  12  -4  -2   39.06    1.00
 -12  -4   2   38.30    1.00
  12  -4  -2   39.76    1.19
  12   4   2   40.64    1.24
  12   4   2   39.46    1.35
 -12  -4   2   40.10    1.21
  12   4   2   38.13    1.08
 -12   4  -2   38.66    1.06
  12  -4  -2   39.56    1.29
  12   4   2   38.13    1.22
 -12  -4   2   39.72    1.03
 -12   4  -2   40.18    1.24
  12  -4  -2   39.08    1.08
  12  -4  -2   38.54    0.97
 -12   4  -2   40.37    1.12
  12   4   2   39.84    1.20
 -12  -4   2   38.25    1.12
  12  -4  -2   38.55    1.52
 -12   4  -2   39.65    1.30
  12   4   2   39.86    1.37
 -12  -4  -4    4.93    0.46
 -12   4   4    4.53    0.34
  12   4  -4    5.33    0.44
  12  -4   4    4.26    0.30
 -12   4   4    4.13    0.37
 -12  -4  -4    4.33    0.28
  12   4  -4    4.71    0.27
 -12  -4  -4    4.99    0.38
  12  -4   4    4.34    0.36
  12   4  -4    4.22    0.25
  12   4  -4    4.44    0.28
  12  -4   4    4.00    0.52
  12   4  -4    4.08    0.29
  12  -4   4    5.06    0.44
  12  -4  -4    4.65    0.41
  12   4   4    4.54    0.37
  12  -4  -4    4.20    0.26
 -12   4  -4    4.80    0.32
  12   4   4    4.32    0.30
  12   4   4    4.44    0.42
 -12  -4   4    4.60    0.35
  12  -4  -4    4.48    0.24
 -12   4  -4    4.32    0.41
  12   4   4    3.87    0.36
  12   4   4    4.76    0.44
  12   4   4    4.61    0.38
 -12   4  -4    4.52    0.37
  12  -4  -4    4.71    0.29
 -12  -4   4    4.78    0.30
 -12   4  -4    4.37    0.34
  12  -4  -4    4.37    0.28
 -12  -4  -6    6.10    0.60
  12   4  -6    7.24    0.43
  12   4  -6    6.77    0.53
  12  -4   6    6.84    0.50
  12  -4   6    7.18    0.51
 -12   4   6    7.99    0.51
 -12  -4  -6    6.75    0.60
  12  -4   6    6.71    0.42
  12  -4   6    6.88    0.54
 -12  -4  -6    7.14    0.44
  12   4  -6    7.14    0.44
 -12   4  -6    7.21    0.45
  12  -4  -6    6.84    0.50
  12   4   6    7.25    0.34
  12  -4  -6    7.11    0.32
 -12   4  -6    7.12    0.48
  12   4   6    7.34    0.31
  12   4   6    7.29    0.57
  12   4   6    7.63    0.59
 -12   4  -6    7.95    0.60
  12  -4  -6    7.73    0.52
  12  -4  -6    7.11    0.37
  12  -4  -6    5.90    0.38
 -12  -4  -8    0.44    0.16
 -12  -4  -8    0.64    0.28
  12   4  -8    0.53    0.20
  12  -4   8    0.57    0.20
  12   4  -8    0.42    0.26
  12  -4   8    0.20    0.22
  12   4  -8    0.47    0.18
 -12  -4  -8    0.33    0.17
  12   4  -8    0.60    0.19
  12  -4  -8    0.85    0.22
  12  -4  -8    0.37    0.19
  12  -4  -8    0.32    0.14
 -12   4  -8    0.80    0.28
  12   4   8    0.30    0.21
  12   4   8    0.64    0.24
  12  -4  -8    0.44    0.19
 -12   4  -8    0.44    0.17
 -12   4  -8    0.65    0.20
  12   4 -10    0.34    0.22
 -12  -4 -10    0.37    0.25
  12   4 -10   -0.17    0.17
 -12  -4 -10    0.26    0.20
  12   4 -10    0.08    0.16
  12   4 -10   -0.01    0.25
 -12   4 -10    0.16    0.18
  12  -4 -10    0.23    0.20
  12  -4 -10    0.25    0.22
  12  -4 -10    0.33    0.21
  12  -4 -10    0.27    0.17
 -12   4 -10    0.05    0.25
 -13   4   1   20.65    0.75
  13  -4   1   21.14    0.68
  13  -4   1   20.16    1.06
  13  -4   1   21.52    0.83
  13   4  -1   20.20    0.60
 -13   4   1   20.60    0.61
 -13   4   1   21.02    0.72
 -13  -4  -1   19.49    0.69
 -13  -4  -1   18.46    0.84
  13   4  -1   21.33    0.84
 -13  -4  -1   21.16    0.81
 -13   4   1   22.97    0.86
  13  -4   1   19.64    0.69
  13  -4   1   21.58    0.89
 -13  -4  -1   21.37    0.62
  13   4  -1   20.82    0.84
  13   4  -1   21.56    0.90
  13   4  -1   21.60    0.81
  13   4   1   23.07    0.88
  13  -4  -1   20.57    0.86
  13  -4  -1   19.44    0.66
  13   4   1   20.21    0.88
  13   4   1   21.59    0.75
 -13  -4   1   21.06    0.62
 -13   4  -1   21.60    0.72
 -13   4  -1   21.31    0.83
 -13  -4   1   21.77    0.81
  13  -4  -1   21.24    0.83
  13   4   1   20.67    0.90
  13  -4  -1   20.48    0.60
 -13  -4   1   20.11    0.70
 -13  -4   1   20.63    0.72
 -13   4  -1   22.38    0.84
  13   4   1   20.35    0.65
  13  -4  -1   20.78    0.83
 -13   4  -1   21.15    0.64
  13   4  -3   30.59    0.99
 -13   4   3   32.37    1.13
  13   4  -3   29.39    1.17
  13  -4   3   33.08    1.05
 -13  -4  -3   31.30    1.09
  13  -4   3   32.60    1.23
  13  -4   3   33.37    1.05
  13   4  -3   31.29    1.01
  13  -4   3   30.86    1.23
 -13   4   3   32.41    1.02
 -13  -4  -3   28.68    0.90
 -13  -4  -3   31.99    1.21
  13   4  -3   30.43    0.99
  13   4  -3   31.00    0.95
  13   4  -3   29.37    0.83
 -13   4  -3   28.50    0.92
 -13   4  -3   31.19    1.08
  13  -4  -3   30.84    1.03
  13  -4  -3   30.64    0.88
 -13   4  -3   30.56    0.96
  13   4   3   30.52    1.04
  13  -4  -3   30.39    1.15
  13   4   3   32.07    1.04
 -13  -4   3   32.19    1.09
  13   4   3   31.31    0.97
 -13   4  -3   31.42    1.17
  13   4   3   30.87    1.20
  13  -4  -3   31.80    1.01
  13   4   3   29.86    1.44
  13  -4  -3   30.84    0.83
  13   4   3   31.85    1.07
 -13  -4   3   31.92    0.92
  13   4  -5    7.93    0.39
  13   4  -5    8.02    0.44
  13  -4   5    8.77    0.61
 -13   4   5    7.38    0.48
 -13  -4  -5    8.69    0.55
  13   4  -5    8.19    0.37
  13   4  -5    8.78    0.36
  13  -4   5    8.27    0.43
  13   4  -5    7.54    0.57
  13   4  -5    8.35    0.44
 -13  -4  -5    8.24    0.63
 -13   4   5    8.12    0.54
  13  -4   5    8.14    0.53
 -13  -4  -5    7.82    0.43
 -13   4  -5    8.32    0.62
  13  -4  -5    8.06    0.36
  13   4   5    8.46    0.40
 -13   4  -5    8.39    0.46
  13  -4  -5    8.31    0.56
  13  -4  -5    9.03    0.42
  13  -4  -5    7.93    0.40
  13   4   5    7.84    0.62
  13   4   5    8.04    0.55
  13  -4  -5    8.98    0.39
 -13   4  -5    8.80    0.53
  13   4   5    7.66    0.54
 -13  -4   5    8.69    0.52
  13  -4   7    6.45    0.37
  13   4  -7    6.01    0.43
 -13  -4  -7    6.20    0.62
  13  -4   7    6.15    0.53
  13   4  -7    5.76    0.45
 -13   4   7    6.09    0.50
  13  -4   7    4.61    0.61
 -13  -4  -7    6.45    0.52
  13   4  -7    6.60    0.58
  13  -4   7    5.91    0.57
 -13  -4  -7    6.58    0.44
  13   4  -7    5.73    0.44
 -13   4  -7    5.48    0.44
  13  -4  -7    5.93    0.36
  13  -4  -7    6.26    0.51
 -13   4  -7    6.05    0.58
  13   4   7    6.98    0.58
 -13   4  -7    6.22    0.49
  13  -4  -7    6.52    0.51
  13   4   7    5.96    0.59
  13   4  -9    4.56    0.50
 -13  -4  -9    6.65    0.51
 -13  -4  -9    5.64    0.65
 -13  -4  -9    5.04    0.51
  13  -4   9    5.72    0.60
  13   4  -9    5.33    0.48
  13   4  -9    5.48    0.45
  13   4  -9    5.79    0.47
  13  -4  -9    5.03    0.40
  13   4   9    4.55    0.57
  13  -4  -9    6.15    0.51
  13  -4  -9    4.92    0.50
  13  -4  -9    5.11    0.47
 -13   4  -9    6.10    0.52
 -13   4  -9    4.52    0.47
 -13   4  -9    7.19    0.70
  14  -4   0   60.82    1.79
 -14   4   0   58.00    1.47
  14   4   0   61.94    1.85
 -14   4   0   62.34    1.60
  14  -4   0   62.83    1.83
  14   4   0   58.71    1.47
  14  -4   0   58.87    1.82
  14  -4   0   60.17    1.51
 -14  -4   0   59.76    1.72
 -14  -4   0   58.73    1.69
 -14  -4   0   58.44    1.74
 -14  -4   0   60.90    1.47
  14   4   0   61.17    1.61
 -14   4   0   59.06    1.68
 -14   4   0   60.29    1.76
  14  -4   0   57.06    1.58
  14   4   0   60.23    1.82
  14   4   0   58.00    1.80
 -14  -4  -2   14.64    0.74
 -14   4   2   15.77    0.63
  14   4  -2   15.82    0.79
  14  -4   2   12.77    0.84
 -14  -4  -2   15.26    0.70
  14   4  -2   15.40    0.59
  14  -4   2   15.89    0.69
 -14   4   2   15.26    0.73
  14  -4   2   15.14    0.78
  14   4  -2   14.97    0.48
 -14  -4  -2   15.09    0.52
 -14   4   2   14.29    0.51
  14  -4   2   14.00    0.77
  14   4  -2   15.23    0.68
  14   4  -2   15.04    0.68
 -14  -4   2   15.03    0.50
  14   4   2   15.06    0.81
 -14  -4   2   15.83    0.70
  14  -4  -2   15.53    0.68
  14  -4  -2   14.14    0.49
  14   4   2   15.60    0.70
 -14  -4   2   15.31    0.52
  14   4   2   14.70    0.56
  14  -4  -2   14.14    0.47
 -14   4  -2   15.33    0.71
 -14   4  -2   15.17    1.02
  14  -4  -2   15.03    0.75
 -14   4  -2   14.79    0.59
  14   4   2   15.48    0.66
 -14   4  -2   15.11    0.55
  14   4   2   15.38    0.79
 -14  -4   2   14.31    0.60
 -14  -4  -4    2.40    0.30
  14   4  -4    1.95    0.19
 -14   4   4    3.06    0.34
  14   4  -4    2.68    0.37
 -14   4   4    2.27    0.26
  14   4  -4    2.59    0.24
  14  -4   4    2.28    0.28
  14  -4   4    2.70    0.26
 -14  -4  -4    2.34    0.22
 -14  -4  -4    2.07    0.35
  14  -4   4    2.93    0.61
  14   4  -4    2.44    0.24
  14   4  -4    2.59    0.24
 -14  -4   4    2.59    0.30
  14   4   4    2.91    0.26
 -14   4  -4    2.39    0.26
  14  -4  -4    2.13    0.17
  14   4   4    2.68    0.32
 -14   4  -4    2.53    0.30
 -14  -4   4    2.21    0.22
  14   4   4    1.82    0.33
  14  -4  -4    2.42    0.33
 -14   4  -4    1.96    0.33
  14  -4  -4    2.37    0.20
  14  -4  -4    2.53    0.26
  14  -4  -4    2.13    0.23
  14  -4   6    0.39    0.28
  14   4  -6    0.84    0.18
  14   4  -6    0.99    0.19
 -14   4   6    0.70    0.20
  14   4  -6    0.37    0.20
 -14  -4  -6    0.56    0.21
  14  -4   6    0.69    0.25
  14  -4   6    0.84    0.16
 -14  -4  -6    0.86    0.17
 -14  -4  -6    0.52    0.23
 -14   4   6    0.98    0.25
  14  -4  -6    0.67    0.12
 -14   4  -6    0.96    0.26
  14   4   6    0.34    0.16
  14   4   6    0.69    0.13
  14  -4  -6    0.65    0.11
  14  -4  -6    0.85    0.14
  14  -4  -6    0.92    0.22
 -14   4  -6    0.71    0.17
  14   4   6    0.51    0.22
  14  -4  -6    0.59    0.18
 -14  -4   6    0.77    0.20
 -14   4  -6    0.74    0.19
  14   4  -8    2.69    0.36
  14   4  -8    2.95    0.37
 -14  -4  -8    3.00    0.39
  14   4  -8    2.04    0.33
 -14  -4  -8    2.49    0.55
  14  -4   8    2.88    0.43
  14  -4   8    2.71    0.25
 -14  -4  -8    2.72    0.34
  14   4  -8    2.86    0.33
  14  -4  -8    2.57    0.27
  14  -4  -8    2.52    0.38
 -14   4  -8    3.20    0.39
 -14   4  -8    2.83    0.47
  14  -4  -8    2.81    0.37
 -14   4  -8    2.79    0.37
  14   4   8    2.79    0.43
  14  -4  -8    2.80    0.40
  15   4  -1   20.10    0.88
 -15   4   1   21.47    0.75
  15   4  -1   20.46    0.93
  15  -4   1   21.28    0.88
 -15   4   1   20.41    0.73
 -15  -4  -1   20.69    0.64
  15  -4   1   20.93    0.72
  15  -4   1   21.40    0.95
  15   4  -1   19.49    0.60
  15   4  -1   18.81    0.85
 -15   4   1   20.08    0.62
  15   4  -1   20.14    0.72
 -15   4   1   21.26    0.89
  15  -4   1   20.81    0.96
 -15  -4  -1   21.31    0.87
  15  -4  -1   19.86    0.88
  15   4   1   20.22    1.16
 -15   4  -1   19.37    0.64
  15  -4  -1   21.31    0.89
  15   4   1   21.96    0.91
 -15   4  -1   19.70    0.72
  15   4   1   20.79    0.95
 -15   4  -1   20.46    0.86
 -15  -4   1   21.08    0.75
  15   4   1   20.40    0.66
  15   4   1   21.05    0.78
 -15  -4   1   20.76    0.85
  15  -4  -1   19.85    0.63
 -15  -4   1   20.43    0.64
  15  -4  -1   19.87    0.90
  15  -4   3   28.42    1.02
 -15   4   3   28.71    0.98
  15  -4   3   28.79    1.19
  15  -4   3   27.94    0.98
 -15  -4  -3   27.92    1.07
  15   4  -3   27.97    0.98
  15   4  -3   27.36    1.17
  15   4  -3   27.49    0.89
 -15   4   3   29.10    1.11
  15   4  -3   27.10    0.78
  15  -4   3   26.08    1.18
  15   4  -3   28.36    1.00
 -15  -4  -3   27.84    0.85
 -15  -4  -3   27.21    1.14
 -15   4  -3   28.95    1.15
  15   4   3   26.79    0.94
  15  -4  -3   27.76    1.01
  15  -4  -3   26.75    0.81
 -15   4  -3   28.38    1.07
  15  -4  -3   28.85    1.00
  15  -4  -3   27.09    0.77
 -15  -4   3   27.47    0.85
  15   4   3   28.11    1.02
 -15   4  -3   28.36    0.93
  15   4   3   28.13    1.04
  15  -4  -3   27.43    1.13
  15   4   3   27.56    1.21
 -15  -4   3   27.85    1.05
  15   4   3   23.83    1.52
  15   4  -5   23.04    1.09
  15   4  -5   23.40    0.78
 -15   4   5   22.89    1.03
  15   4  -5   23.12    0.84
 -15  -4  -5   23.80    1.02
  15  -4   5   23.27    0.97
 -15   4   5   23.88    0.95
 -15  -4  -5   23.71    1.15
  15  -4   5   23.86    1.13
  15  -4   5   23.88    0.87
  15   4  -5   23.39    0.84
 -15  -4  -5   23.56    0.83
  15   4  -5   24.06    0.88
 -15   4  -5   24.63    1.02
  15  -4  -5   23.28    0.79
  15   4   5   24.12    1.08
  15  -4  -5   23.10    0.85
  15  -4  -5   22.44    0.71
  15   4   5   23.76    0.84
  15   4   5   23.69    1.17
 -15  -4   5   23.74    0.98
 -15   4  -5   23.22    1.20
  15  -4  -5   25.15    1.08
 -15   4  -5   23.08    0.88
  15  -4   7   52.52    1.80
  15   4  -7   52.31    1.87
 -15   4   7   52.10    1.74
  15   4  -7   51.76    1.59
  15   4  -7   51.11    1.60
  15  -4   7   52.08    1.45
 -15  -4  -7   50.85    1.58
  15  -4   7   51.70    1.92
 -15  -4  -7   52.18    1.79
  15   4  -7   51.54    1.72
 -15  -4  -7   52.82    2.00
 -15   4  -7   53.03    1.75
  15   4   7   52.54    1.97
  15  -4  -7   50.01    1.42
  15   4   7   52.02    1.86
 -15   4  -7   51.81    1.63
  15  -4  -7   51.86    1.79
  15  -4  -7   52.21    1.80
 -15   4  -7   52.75    1.98
  15   4  -9    5.71    0.49
  15   4  -9    6.49    0.52
  15   4  -9    5.93    0.47
 -15  -4  -9    7.83    0.79
 -15  -4  -9    6.08    0.53
  15  -4   9    5.83    0.61
  15   4  -9    5.29    0.54
 -15   4  -9    5.52    0.54
  15  -4  -9    6.10    0.56
  15  -4  -9    5.46    0.54
 -15   4  -9    5.97    0.53
  15  -4  -9    6.19    0.62
 -15   4  -9    4.77    0.70
 -16  -4   0    4.78    0.38
 -16  -4   0    4.79    0.40
 -16  -4   0    4.53    0.26
  16   4   0    4.84    0.34
 -16   4   0    4.57    0.37
  16   4   0    5.28    0.47
  16  -4   0    4.81    0.43
 -16   4   0    4.83    0.33
  16  -4   0    4.74    0.43
  16   4   0    4.19    0.24
 -16   4   0    4.71    0.26
  16  -4   0    4.67    0.43
  16   4   0    4.43    0.42
  16  -4   0    5.02    0.30
  16   4   0    4.77    0.44
  16   4  -2   15.44    0.85
  16  -4   2   16.55    0.87
  16   4  -2   17.05    0.79
  16   4  -2   14.91    0.51
  16   4  -2   15.49    0.74
  16  -4   2   15.46    0.75
  16   4  -2   15.42    0.62
 -16  -4  -2   16.75    0.82
  16  -4   2   16.60    0.66
 -16  -4  -2   15.43    0.75
 -16   4   2   16.66    0.68
  16  -4   2   15.43    0.87
 -16   4   2   14.98    0.56
 -16  -4  -2   15.70    0.77
 -16   4   2   15.75    0.80
  16   4   2   16.58    0.77
 -16   4  -2   15.50    0.79
 -16   4  -2   16.35    0.79
  16   4   2   14.98    0.59
  16  -4  -2   15.74    0.54
  16  -4  -2   15.26    0.52
  16  -4  -2   14.57    0.89
  16   4   2   16.57    0.72
  16   4   2   17.02    0.90
 -16  -4   2   15.88    0.76
  16  -4  -2   16.31    0.89
  16   4   2   15.68    0.84
  16  -4  -2   17.10    0.77
 -16   4  -2   16.21    0.64
 -16  -4   2   15.59    0.56
 -16   4   4    1.04    0.21
  16   4  -4    0.92    0.19
  16   4  -4    0.59    0.24
 -16  -4  -4    1.02    0.17
 -16   4   4    0.76    0.20
 -16  -4  -4    0.76    0.21
 -16  -4  -4    1.16    0.26
  16   4  -4    0.90    0.16
  16   4  -4    0.76    0.16
  16   4  -4    0.97    0.14
  16  -4   4    0.77    0.23
  16  -4   4    0.87    0.20
  16  -4   4    0.86    0.18
  16   4   4    1.04    0.22
 -16  -4   4    0.71    0.17
 -16  -4   4    0.91    0.20
  16   4   4    0.82    0.26
  16  -4  -4    1.37    0.22
 -16   4  -4    1.35    0.27
  16  -4  -4    0.99    0.18
  16  -4  -4    0.52    0.19
  16   4   4    0.91    0.18
  16  -4  -4    1.29    0.14
 -16   4  -4    1.10    0.19
 -16   4  -4    0.76    0.26
  16   4  -6    0.76    0.19
  16  -4   6    1.04    0.30
  16   4  -6    0.77    0.18
 -16  -4  -6    0.50    0.31
  16   4  -6    0.85    0.24
  16  -4   6    0.93    0.24
 -16   4   6    0.97    0.25
 -16   4   6    0.57    0.20
  16  -4   6    0.83    0.17
 -16  -4  -6    0.57    0.19
 -16  -4  -6    0.94    0.27
  16  -4  -6    1.09    0.14
 -16  -4   6    0.86    0.21
  16  -4  -6    0.80    0.14
 -16   4  -6    0.92    0.23
  16  -4  -6    1.08    0.26
  16   4   6    0.84    0.25
 -16   4  -6    0.83    0.28
  16  -4  -6    1.22    0.17
  16   4   6    1.32    0.19
 -16   4  -6    1.25    0.21
  16   4   6    0.50    0.27
  16   4  -8    1.01    0.23
  16   4  -8    1.39    0.26
  16   4  -8    0.26    0.31
  16  -4   8    0.93    0.31
 -16  -4  -8    1.24    0.26
 -16  -4  -8    1.48    0.27
 -16  -4  -8    1.70    0.43
  16   4  -8    1.01    0.25
  16  -4  -8    0.96    0.30
  16  -4  -8    0.97    0.26
 -16   4  -8    1.18    0.28
  16   4   8    1.54    0.35
 -16   4  -8    0.51    0.33
 -16   4  -8    1.26    0.28
  16  -4  -8    1.33    0.29
 -17   4   1   35.73    1.32
 -17   4   1   34.41    0.98
 -17  -4  -1   34.94    1.51
  17   4  -1   36.29    1.49
  17   4  -1   34.22    0.96
 -17  -4  -1   35.65    1.28
 -17  -4  -1   35.91    1.00
  17  -4   1   36.45    1.10
  17  -4   1   36.54    1.33
  17   4  -1   35.56    1.11
  17  -4   1   36.74    1.40
  17  -4   1   33.94    1.39
 -17   4   1   33.49    1.09
  17   4  -1   34.29    1.30
  17   4  -1   37.05    1.36
 -17   4   1   37.02    1.14
  17  -4  -1   35.77    1.01
  17   4   1   35.93    1.33
  17  -4  -1   37.42    1.34
 -17   4  -1   36.53    1.12
  17   4   1   36.28    1.18
 -17   4  -1   35.66    1.30
 -17   4  -1   33.96    1.01
  17  -4  -1   34.50    1.33
 -17  -4   1   35.79    1.00
 -17  -4   1   34.86    1.12
  17  -4  -1   35.14    1.35
  17   4   1   36.70    1.43
 -17   4  -1   35.29    1.25
  17   4   1   34.25    1.36
 -17  -4   1   36.55    1.30
 -17  -4  -3   30.23    1.17
  17   4  -3   29.26    0.96
  17  -4   3   29.42    1.03
 -17   4   3   28.92    1.19
  17  -4   3   29.33    1.09
 -17   4   3   30.16    1.05
  17   4  -3   30.35    1.12
  17  -4   3   26.42    1.26
  17  -4   3   29.85    1.30
 -17  -4  -3   27.32    1.20
 -17  -4  -3   28.70    0.88
  17   4  -3   29.58    1.09
  17   4  -3   29.58    1.28
  17  -4  -3   28.71    1.10
  17  -4  -3   29.22    1.23
 -17   4  -3   29.68    1.00
 -17  -4   3   29.27    0.89
  17   4   3   26.73    1.25
 -17   4  -3   29.84    1.23
  17  -4  -3   26.63    0.83
  17  -4  -3   28.06    0.80
  17  -4  -3   28.50    1.07
 -17   4  -3   28.26    1.15
  17   4   3   31.81    1.36
  17   4   3   29.23    1.11
  17   4   3   29.75    1.11
 -17   4   5   19.33    0.97
  17   4  -5   20.73    0.77
  17  -4   5   21.10    1.09
  17  -4   5   21.01    0.84
  17   4  -5   20.59    1.06
  17   4  -5   19.75    0.76
 -17  -4  -5   20.09    1.10
 -17   4   5   20.26    0.88
 -17  -4  -5   20.36    0.97
  17   4  -5   19.77    0.75
  17   4  -5   19.73    0.76
 -17  -4  -5   19.95    0.76
  17  -4   5   20.39    0.97
 -17   4  -5   20.77    0.83
  17   4   5   19.78    1.10
 -17  -4   5   19.80    0.94
  17  -4  -5   19.14    0.99
  17  -4  -5   20.25    0.65
  17   4   5   19.78    0.79
 -17   4  -5   21.18    0.97
  17  -4  -5   20.13    0.81
 -17   4  -5   15.27    1.39
  17   4   5   20.10    0.97
  17  -4  -5   21.26    0.78
  17   4  -7    6.45    0.49
  17   4  -7    6.61    0.44
 -17  -4  -7    5.31    0.69
 -17   4   7    6.63    0.54
  17   4  -7    7.64    0.56
  17  -4   7    6.10    0.72
 -17  -4  -7    6.83    0.46
  17  -4   7    6.52    0.56
  17   4  -7    6.45    0.80
  17  -4   7    6.42    0.42
 -17  -4  -7    6.81    0.58
  17  -4  -7    6.52    0.70
  17   4   7    7.13    0.74
  17  -4  -7    6.70    0.57
 -17   4  -7    5.25    0.67
  17   4   7    6.60    0.74
 -17   4  -7    6.56    0.66
 -17   4  -7    6.26    0.49
  18   4   0    0.25    0.12
  18   4   0    0.18    0.17
 -18   4   0    0.10    0.10
 -18   4   0    0.31    0.15
  18   4   0    0.14    0.09
  18  -4   0    0.00    0.11
 -18   4   0    0.15    0.10
  18  -4   0    0.29    0.17
  18   4   0   -0.05    0.13
  18   4   0    0.22    0.16
 -18   4   0    0.07    0.13
  18  -4   0    0.01    0.14
 -18  -4   0    0.27    0.15
  18  -4   0    0.01    0.15
 -18  -4   0    0.10    0.13
 -18  -4   0    0.19    0.08
  18   4  -2   12.82    0.70
  18   4  -2   13.50    0.81
  18  -4   2   12.84    0.60
  18   4  -2   11.99    0.45
  18   4  -2   13.24    0.74
 -18  -4  -2   12.25    0.49
 -18   4   2   13.39    0.77
 -18  -4  -2   11.97    0.73
 -18  -4  -2   13.31    0.73
 -18   4   2   13.10    0.62
  18   4  -2   12.68    0.58
  18  -4   2   13.63    0.72
  18  -4   2   13.66    0.83
  18  -4   2   11.99    1.09
 -18  -4   2   13.20    0.73
  18  -4  -2   12.79    0.72
  18  -4  -2   12.44    0.47
  18   4   2   12.86    0.66
  18  -4  -2   13.46    0.73
  18   4   2   13.69    0.86
  18  -4  -2   13.10    0.78
  18   4   2   10.67    0.87
 -18   4  -2   13.46    0.75
  18   4   2   11.77    0.97
  18  -4  -2   12.26    0.47
 -18  -4   2   13.06    0.51
 -18   4  -2   12.53    0.72
 -18   4  -2   12.85    0.59
  18  -4   4    5.77    0.44
  18   4  -4    6.30    0.59
  18  -4   4    6.49    0.63
 -18   4   4    5.80    0.53
  18   4  -4    6.15    0.45
 -18  -4  -4    5.98    0.58
 -18  -4  -4    6.14    0.50
 -18   4   4    6.05    0.45
  18  -4   4    6.18    0.48
  18   4  -4    5.64    0.48
  18   4  -4    5.31    0.36
 -18  -4  -4    6.16    0.37
  18  -4  -4    6.60    0.45
  18  -4  -4    6.03    0.29
 -18   4  -4    6.52    0.53
 -18  -4   4    6.50    0.52
  18   4   4    6.62    0.51
  18  -4  -4    6.31    0.47
 -18   4  -4    5.46    0.55
 -18   4  -4    5.79    0.41
  18   4   4    6.07    0.45
  18  -4  -4    6.33    0.57
  18   4   4    6.31    0.63
 -18   4   6    4.16    0.48
  18   4  -6    5.54    0.33
 -18  -4  -6    5.08    0.36
  18  -4   6    4.49    0.63
  18   4  -6    4.57    0.38
  18  -4   6    5.78    0.50
 -18  -4  -6    5.05    0.65
 -18   4   6    3.51    0.44
 -18  -4  -6    5.27    0.55
  18   4  -6    4.56    0.36
  18  -4   6    4.03    0.55
  18   4  -6    4.44    0.66
  18   4   6    4.15    0.35
 -18   4  -6    4.62    0.62
  18  -4  -6    4.87    0.51
  18  -4  -6    4.14    0.35
 -18   4  -6    5.01    0.42
  18  -4  -6    4.72    0.31
 -18  -4   6    4.58    0.47
  18   4   6    5.62    0.52
 -18   4  -6    4.53    0.63
  18   4   6    4.09    0.57
  19  -4   1   39.00    1.41
  19   4  -1   37.38    1.19
  19   4  -1   33.86    1.37
  19   4  -1   37.14    1.48
  19  -4   1   35.87    1.15
 -19   4   1   37.81    1.21
 -19  -4  -1   38.15    1.40
  19   4  -1   37.16    1.44
  19  -4   1   38.11    1.50
 -19   4   1   37.53    1.43
 -19  -4  -1   36.58    1.05
  19   4   1   37.12    1.43
  19  -4  -1   35.38    1.04
 -19  -4   1   35.74    1.38
 -19   4  -1   35.39    1.35
  19   4   1   38.86    1.54
 -19   4  -1   36.61    1.18
  19   4   1   36.13    1.25
  19  -4  -1   33.76    1.40
 -19   4  -1   37.17    1.41
  19  -4  -1   37.55    1.45
  19  -4  -1   36.61    1.40
 -19  -4   1   35.72    1.03
 -19   4   3    8.16    0.50
  19  -4   3    8.95    0.73
 -19  -4  -3    7.95    0.59
 -19  -4  -3    7.29    0.64
  19  -4   3    7.32    0.56
  19   4  -3    8.11    0.45
  19   4  -3    8.05    0.65
  19   4  -3    7.75    0.56
 -19   4   3    8.37    0.63
  19  -4   3    7.58    0.50
  19   4  -3    9.23    0.59
 -19  -4  -3    7.93    0.41
  19   4   3    8.34    0.57
  19  -4  -3    8.40    0.65
  19  -4  -3    8.97    0.57
  19  -4  -3    8.39    0.58
 -19   4  -3    8.69    0.62
  19   4   3    8.65    0.89
  19  -4  -3    8.05    0.35
 -19   4  -3    7.78    0.72
 -19   4  -3    6.56    0.60
  19   4   3    7.61    0.55
 -19  -4   3    8.33    0.61
  19   4  -5    3.26    0.38
  19   4  -5    1.91    0.51
 -19   4   5    2.85    0.42
 -19  -4  -5    3.43    0.45
  19  -4   5    3.27    0.35
  19  -4   5    4.51    0.61
 -19  -4  -5    2.33    0.48
 -19  -4  -5    3.64    0.61
  19   4  -5    2.89    0.31
  19  -4   5    3.14    0.39
  19   4  -5    3.23    0.32
 -19   4   5    3.60    0.38
  19   4  -5    3.04    0.30
  19  -4  -5    3.99    0.51
 -19   4  -5    2.70    0.69
  19   4   5    3.63    0.56
  19  -4  -5    3.55    0.34
 -19   4  -5    3.83    0.58
  19   4   5    3.87    0.43
 -19  -4   5    3.61    0.43
 -19   4  -5    3.44    0.35
  19  -4  -5    3.74    0.37
  19   4  -7    3.91    0.42
  19   4  -7    3.73    0.36
 -19  -4  -7    3.94    0.39
  19  -4   7    3.19    0.48
  19   4   7    4.05    0.52
 -19   4  -7    2.90    0.41
  19  -4  -7    3.32    0.42
  20   4   0   19.02    0.98
  20  -4   0   17.91    0.95
 -20  -4   0   16.32    0.82
 -20   4   0   18.30    0.95
 -20  -4   0   18.42    0.93
  20  -4   0   18.75    0.98
  20   4   0   17.54    0.77
  20   4   0   19.42    1.02
  20  -4   0   18.20    0.68
 -20   4   0   18.07    0.76
  20  -4   2    0.99    0.26
 -20  -4  -2    0.37    0.20
 -20  -4  -2    0.32    0.12
  20   4  -2    0.53    0.23
 -20   4   2    0.38    0.18
  20   4  -2    0.46    0.19
  20   4  -2    0.43    0.14
 -20   4   2    0.51    0.16
  20  -4   2    0.42    0.16
  20  -4   2    0.55    0.24
 -20  -4   2    0.56    0.19
 -20   4  -2    0.27    0.16
  20  -4  -2    0.70    0.21
 -20   4  -2    0.37    0.25
  20   4   2    0.75    0.20
  20   4   2    0.16    0.23
  20   4   2    0.22    0.17
  20  -4  -2    0.38    0.12
  20  -4  -2    0.43    0.17
 -20  -4  -4    1.00    0.17
  20   4  -4    1.01    0.16
  20   4  -4    1.14    0.34
  20   4  -4    0.58    0.19
 -20  -4  -4    0.66    0.27
  20  -4   4    1.27    0.25
  20  -4   4    0.71    0.21
 -20   4   4    0.73    0.21
  20  -4   4    0.79    0.29
  20   4  -4    1.13    0.23
 -20   4   4    0.47    0.23
[truncated: 1,707,233 more chars]
